# Supplementary material for: Spatial distribution of benthic macrofauna in the Central Arctic Ocean
Source: PLoS One. 2018 Oct 17;13(10):e0200121. doi: 10.1371/journal.pone.0200121 (PMC6192560; doi:10.1371/journal.pone.0200121)
Supplement: S2 Table — https://doi.pangaea.de/10.1594/PANGAEA.890149 https://doi.pangaea.de/10.1594/PANGAEA.890150. (XLS) [file pone.0200121.s002.xls]

## Sheet: density per sq.m
Higher taxon	Group	Species	ARK IX/4 (Barents Sea)							ARK IX/4 (Laptev Sea)																				ARK XXVII/3								AMK-63
			14	17	19	20	24	25	27	31	32	35	38	39	40	41	43	44	47	48	49	50	53	54	64	68	69	70	71	229	241	262	278	326	339	355	368	5225	5227
Porifera	Demospongia	Asbestopluma pennatula (Schmidt, 1875)						26.087		0	0	0	0	0	29	0	0	0	0	8.7	0	0	0	0	0	0	7.25	0	0	0	0	0	0	0	0	0	0	0	0
		Cladorhiza gelida Lundbeck, 1905			14.4927			8.69565		0	8.6957	0	0	0	0	0	0	0	0	0	0	0	0	0	0	0	7.25	0	0	0	0	0	0	0	0	0	0	0	0
		Craniella cranium (Müller, 1776)						452.174	8.69565	0	0	0	0	0	0	0	0	21.7	0	0	0	0	0	0	0	0	7.25	0	0	0	0	0	0	0	0	0	0	0	0
		Crella pertusa (Topsent, 1890)								0	0	0	0	0	0	0	0	0	0	0	0	0	0	0	0	0	7.25	0	0	0	0	0	0	0	0	0	0	0	0
		Forcepia fabricans (Schmidt, 1874)						8.69565		0	0	0	0	0	0	0	0	0	0	0	0	0	0	0	0	0	0	0	0	0	0	0	0	0	0	0	0	0	0
		Geodia barretti Bowerbank, 1858						426.087		0	0	0	0	0	0	0	0	0	0	0	0	0	0	0	0	0	0	0	0	0	0	0	0	0	0	0	0	0	0
		Haliclona sp.						139.13		0	0	0	0	0	0	0	0	0	0	0	0	0	0	0	0	0	0	0	0	0	0	0	0	0	0	0	0	0	0
		Hymedesmia sp.							8.69565	0	0	0	0	0	0	0	0	0	0	0	0	0	0	0	0	0	7.25	0	0	0	0	0	0	0	0	0	0	0	0
		Lissodendoryx complicata (Hansen, 1885)						86.9565		0	0	0	0	0	0	0	0	0	0	0	0	0	0	0	0	0	0	0	0	0	0	0	0	0	0	0	0	0	0
		Myxilla pedunculata Lundbeck, 1905						43		0	0	0	0	0	0	0	0	0	0	0	0	0	0	0	0	0	0	5.43	0	0	0	0	0	0	0	0	0	0	0
		Oscarella sp.						86.9565		0	0	0	0	0	0	0	0	0	0	0	0	0	0	0	0	0	0	0	0	0	0	0	0	0	0	0	0	0	0
		Polymastia sp.						17.3913		0	0	0	0	0	0	0	0	0	0	0	0	0	0	0	0	0	0	0	0	0	0	0	0	0	0	0	0	0	0
		Radiella sol Schmidt, 1870								0	0	0	0	0	0	0	0	0	0	8.7	8.7	0	0	0	0	0	36.2	8.15	0	0	0	0	0	0	0	0	0	0	0
		Suberites domuncula (Olivi, 1792)						8.69565		0	0	0	7.246	0	0	21.7	0	65.2	0	0	0	0	0	0	0	0	7.25	2.72	0	0	0	0	0	0	0	0	0	0	0
		Tentorium semisuberites (Schmidt, 1870)							8.69565	0	52.174	0	0	0	0	0	0	0	0	0	0	0	0	0	0	0	79.7	13.6	0	0	0	0	0	0	0	0	0	0	0
		Thenea abyssorum Koltun, 1964	28.9855				21.7391			0	17.391	0	0	0	0	0	0	0	0	0	0	0	31.1	14.5	0	0	0	0	0	0	10	14	6	0	0	0	0	0	0
		Thenea muricata (Bowerbank, 1858)						17.3913		0	0	0	0	0	0	0	0	0	0	0	0	0	0	0	0	0	36.2	0	0	0	0	0	0	0	0	0	0	0	0
	Calcarea	Clathrina sp.						43.4783		0	0	0	0	0	0	0	0	0	0	8.7	0	0	0	0	0	0	0	0	0	0	0	0	0	0	0	0	0	0	0
		Sycon sp.			14.4927		21.7391	556.522		0	0	0	0	0	0	0	0	43.5	0	17.4	8.7	0	0	0	0	0	246	2.72	0	0	0	0	0	0	0	0	0	0	0
	Hexactinellida	Caulophacus arcticus (Hansen, 1885)								0	0	0	0	0	0	0	0	0	0	0	0	0	3.11	0	0	0	0	0	0	0	0	0	0	0	0	0	0	0	0
		Trichasterina borealis Schulze, 1900						34.7826		0	0	0	0	0	0	0	0	0	0	0	0	0	0	0	0	0	0	0	0	0	0	0	0	0	0	0	0	0	0
Cnidaria	Actinaria	Amphianthus margaritaceus (Danielssen, 1890)	7.24638							0	0	0	0	0	0	0	0	0	0	0	0	0	0	0	0	0	0	0	0	0	0	0	0	0	0	0	0	0	0
		Athenaria gen.sp.								0	0	3.34	0	0	0	0	0	0	0	0	0	0	0	0	0	0	0	2.72	0	0	0	0	0	0	0	0	0	0	0
		Bathyphellia margaritacea (Danielssen, 1890)	14.4927	43.4783						0	8.6957	46.8	0	0	0	0	0	0	0	0	0	0	6.21	0	0	0	0	0	0	0	0	0	6	0	0	0	0	0	0
		Bolocera tuediae (Johnston, 1832)						43.4783		0	0	0	0	0	0	0	0	0	0	0	0	0	0	0	0	0	0	0	0	0	0	0	0	0	0	0	0	0	0
		Edwardsiella carnea (Gosse, 1856)								0	0	0	0	7.25	0	0	0	0	0	0	0	0	0	0	0	0	0	0	0	0	0	0	0	0	0	0	0	0	0
		Edwardsiidae gen.sp.								0	0	0	0	0	72.5	0	0	21.7	0	0	8.7	0	0	0	0	0	14.5	0	7.25	0	0	0	0	0	0	0	0	0	0
		Hormathiidae gen.sp.			14.4927					0	0	0	0	14.5	0	0	0	21.7	0	0	17.4	0	0	0	5.43	0	0	0	0	0	0	0	0	0	0	0	0	4	0
	Ceriantharia	Cerianthus vogti Danielssen, 1890								0	0	0	0	0	0	0	0	0	0	8.7	0	0	0	0	0	0	0	0	0	0	0	0	0	0	0	0	0	0	0
	Zoantharia	Epizoanthus erdmanni (Danielssen, 1890)							8.69565	0	0	0	0	0	0	0	0	0	4.17	0	0	0	0	0	0	0	0	0	0	0	0	0	0	0	0	0	0	0	0
		Isozoanthus bulbosus Carlgren, 1913								0	0	3.34	7.246	0	0	0	0	0	4.17	17.4	0	21.7	3.11	0	0	0	21.7	59.8	0	0	0	0	0	0	0	0	0	0	26.6667
	Alcyonaria	Clavularia arctica (Sars, 1860)								0	0	0	0	0	0	0	0	0	0	0	0	0	0	0	0	0	14.5	0	0	0	0	0	0	0	0	0	0	0	0
		Gersemia fruticosa Sars, 1860						95.6522		0	0	0	0	0	0	21.7	0	87	0	8.7	0	0	0	0	0	12.4	21.7	0	0	0	0	0	0	0	0	0	0	0	0
		Gersemia rubiformis (Ehrenberg, 1834)						8.69565		0	0	0	0	0	0	0	0	0	0	0	0	0	0	0	0	0	0	0	0	0	0	0	0	0	0	0	0	0	0
	Pennatulacea	Virgularia mirabilis (Müller, 1776)								0	0	0	0	0	0	0	0	0	0	17.4	0	0	0	0	0	0	0	0	0	0	0	0	0	0	0	0	0	0	0
	Scyphozoa	Stephanoscyphus					130.435			0	0	0	21.74	14.5	0	0	0	0	35.4	0	0	0	0	0	0	0	21.7	16.3	0	0	0	0	0	0	0	0	0	0	0
	Hydrozoa	Boreohydra simplex Westblad, 1937								0	0	0	0	0	0	0	0	0	0	0	0	0	0	0	27.2	12.4	0	0	0	0	0	0	0	0	0	0	0	0	0
		Corymorpha groenlandica (Allman, 1876)								0	0	0	0	0	0	0	0	0	2.08	0	0	0	0	0	0	0	0	0	0	0	0	0	0	0	0	0	0	0	0
		Euphysa aurata Forbes, 1848								0	0	0	0	0	0	0	0	0	0	17.4	0	0	0	0	0	6.21	0	0	0	0	0	0	0	0	0	0	0	0	0
		Grammaria borealis (Levinsen, 1893)								0	0	0	0	0	0	0	0	0	0	0	0	0	0	0	0	0	21.7	0	0	0	0	0	0	0	0	0	0	0	0
		Halitholus yoldiaearcticae (Birula, 1897)								0	0	0	0	0	0	0	163	0	0	0	0	0	0	0	0	0	0	0	0	0	0	0	0	0	0	0	0	0	0
		Lafoea dumosa (Fleming, 1820)								0	0	0	0	0	0	0	0	0	0	0	0	0	0	0	5.43	0	7.25	0	0	0	0	0	0	0	0	0	0	0	0
		Sertularia sp.								0	0	0	0	0	0	0	0	65.2	0	0	0	0	0	0	0	0	0	0	0	0	0	0	0	0	0	0	0	0	0
		Symplectoscyphus tricuspidatus (Alder, 1856)								0	0	0	0	0	0	0	0	0	0	0	0	0	0	0	0	0	0	0	0	0	0	0	6	0	0	0	5	1.33333	0
		Hydrozoa gen.sp.								0	0	0	0	0	0	0	0	0	0	0	0	0	0	0	0	0	0	0	0	0	0	0	0	0	0	0	0	0	2.66667
Polychaeta	Acrocirridae	Flabelligella sp.							17.3913	0	0	0	0	14.5	0	0	0	0	0	0	43.5	0	0	0	5.43	130	21.7	8.15	7.25	0	0	0	0	0	0	0	0	0	0
		Flabelligena cirrata (Hartman & Fauchald, 1971)						34.7826		0	0	0	0	0	21.7	0	0	0	0	0	0	0	0	0	0	0	0	0	0	0	0	0	0	0	0	0	0	0	0
	Ampharetidae	Amage auricula Malmgren, 1866								0	0	0	0	14.5	0	0	0	0	0	8.7	0	0	0	0	10.9	6.21	14.5	0	0	0	0	0	0	0	0	0	0	0	0
		Ampharete acutifrons (Grube, 1860)							17.3913	0	0	0	0	0	0	0	0	0	0	0	0	0	0	0	0	0	0	0	0	0	0	0	0	0	0	0	0	0	0
		Ampharete borealis (M. Sars, 1856)								0	0	0	0	0	0	0	10.9	0	0	0	0	0	0	0	0	0	7.25	0	0	0	0	0	0	0	0	0	0	0	0
		Ampharete finmarchica (M. Sars, 1856)								0	0	0	0	0	0	0	0	21.7	0	0	0	0	0	0	0	0	0	0	0	0	0	0	0	0	0	0	0	0	0
		Ampharete agg. lindstroemii								0	0	0	0	14.5	0	0	0	0	2.08	17.4	0	0	0	0	0	0	14.5	0	0	0	0	0	0	0	0	0	0	0	0
		Anobothrus gracilis (Malmgren, 1866)								0	0	0	0	0	0	0	0	43.5	0	0	0	0	0	0	38	6.21	0	0	0	0	0	0	0	0	0	0	0	0	0
		Anobothrus laubieri (Desbruyères, 1978)						8.69565	34.7826	0	0	0	0	0	43.5	0	0	0	2.08	34.8	0	0	0	0	27.2	6.21	116	0	0	0	0	7	65	5	6	0	0	0	0
		Glyphanostomum pallescens (Théel, 1879)								0	0	0	0	0	0	0	0	21.7	0	0	0	0	0	0	5.43	6.21	0	0	0	0	0	0	0	0	0	0	0	0	0
		Grubianella klugei (Pergament & Khlebovich, 1964)								0	0	0	0	0	0	0	0	0	0	0	8.7	0	0	0	0	0	0	2.72	0	0	0	0	0	0	0	0	0	0	0
		Melinna elisabethae McIntosh, 1914								0	0	0	0	0	21.7	0	0	21.7	0	0	0	0	0	0	27.2	0	0	0	0	0	0	0	0	0	0	0	0	0	0
		Melinnopsis arctica (Annenkova, 1931)					173.913			0	0	0	108.7	50.7	0	0	0	0	121	287	0	0	0	0	0	0	384	258	0	0	0	0	0	0	0	0	0	0	0
		Samythella elongata Verrill, 1873								0	0	0	0	0	21.7	0	0	0	0	43.5	0	0	0	0	16.3	12.4	65.2	0	0	0	0	0	0	0	0	0	0	0	0
		Sosane bathyalis (Holthe, 1986)	14.4927							0	0	40.1	28.99	0	0	0	0	0	0	8.7	0	0	0	0	0	0	14.5	0	0	0	0	0	0	0	0	0	0	0	2.66667
		Sosane wireni (Hessle, 1917)								0	0	0	0	0	21.7	21.7	0	0	0	0	0	0	0	0	27.2	24.8	0	0	36.2	0	0	0	0	0	0	0	0	0	0
		Ymerana pteropoda Holthe, 1986	43.4783		43.4783					0	0	0	0	0	0	0	0	0	0	0	0	0	3.11	0	0	0	0	0	0	0	16	0	36	26	12	0	0	0	0
	Capitellidae	Capitella capitata complex								0	0	0	7.246	0	0	0	0	0	0	0	34.8	0	0	0	0	0	0	0	0	0	0	0	0	0	0	0	0	0	0
		Heteromastus filiformis (Claparède, 1864)								0	0	0	0	0	0	196	0	0	0	0	0	0	0	0	16.3	12.4	0	0	0	0	0	0	0	0	0	0	0	0	0
		Notomastus sp.							8.69565	0	0	70.2	36.23	14.5	21.7	0	0	0	8.33	8.7	0	0	0	0	0	0	7.25	21.7	21.7	0	0	0	0	0	0	0	0	0	2.66667
	Chaetopteridae	Phyllochaetopterus bhaudi Jirkov, 2001								0	0	0	0	0	0	0	0	0	0	139	0	0	0	0	0	0	304	16.3	0	0	0	0	0	0	0	0	0	0	0
		Spiochaetopterus typicus M. Sars, 1856								0	0	3.34	21.74	36.2	65.2	0	0	152	2.08	8.7	0	0	0	0	32.6	18.6	14.5	0	14.5	0	0	0	0	0	0	0	0	1.33333	2.66667
	Chrysopetalidae	Dysponetus pygmaeus Levinsen, 1879								0	0	0	0	0	0	0	43.5	0	0	0	0	0	0	0	0	0	0	0	0	0	0	0	0	0	0	0	0	0	0
	Cirratulidae	Chaetozone jubata Chambers & Woodham, 2003	21.7391		14.4927					0	60.87	53.5	0	0	0	0	0	0	2.08	0	0	10.9	6.21	43.5	0	0	0	8.15	0	0	0	0	6	0	12	0	5	0	0
		Chaetozone setosa Malmgren, 1867							130.435	173.9	0	0	0	21.7	130	239	0	413	0	52.2	157	0	0	0	310	43.5	43.5	0	7.25	0	0	0	0	0	0	0	0	0	0
		Tharyx sp.	14.4927	86.9565			43.4783		156.522	43.48	60.87	33.4	123.2	174	145	174	54.3	283	43.8	26.1	0	10.9	3.11	0	533	540	65.2	51.6	101	0	5	0	0	10	6	0	0	10.6667	30.6667
	Cossuridae	Cossura longocirrata Webster & Benedict, 1887								0	0	0	0	7.25	0	304	65.2	0	0	0	0	0	0	0	5.43	0	0	0	0	0	0	0	0	0	0	0	0	0	0
	Dorvilleidae	Schistomeringos cf. caecus								0	0	0	0	7.25	0	65.2	10.9	43.5	2.08	0	17.4	0	0	0	5.43	37.3	14.5	0	14.5	0	0	0	0	0	0	0	0	0	0
	Flabelligeridae	Brada villosa (Rathke, 1843)								0	0	0	0	0	0	0	43.5	0	0	0	0	0	0	0	0	0	0	0	0	0	0	0	0	0	0	0	0	0	0
		Diplocirrus hirsutus (Hansen, 1878)								0	0	0	0	29	0	0	0	0	0	26.1	26.1	0	0	0	5.43	12.4	0	0	0	0	0	0	0	0	0	0	0	0	0
	Glyceridae	Glycera capitata Örsted, 1843							8.69565	0	0	0	0	0	0	0	0	0	0	0	0	0	0	0	0	0	0	0	0	0	0	0	0	0	0	0	0	0	0
	Hesionidae	Hesionidae gen.sp.			14					0	0	0	7.246	0	0	0	0	0	0	0	0	0	0	0	0	0	0	0	0	0	0	0	0	0	0	0	0	0	0
	Lumbrineridae	Abyssoninoe cf. scopa	7.24638						17.3913	0	0	33.4	7.246	58	43.5	0	0	0	14.6	0	0	10.9	3.11	0	0	0	0	0	0	0	0	0	0	0	0	0	0	20	21.3333
		Lumbrineris latreilli Audouin & Milne Edwards, 1834					21.7391			0	8.6957	0	7.246	0	0	0	0	0	2.08	0	0	32.6	3.11	0	0	0	21.7	8.15	0	0	0	0	0	0	0	0	0	0	0
		Lumbrineris tetraura (Schmarda, 1861)								0	0	0	0	0	0	0	0	0	0	17.4	0	0	0	0	0	0	0	0	0	0	0	0	0	0	0	0	0	0	0
		Scoletoma fragilis (O.F. Müller, 1776)								0	0	0	0	0	0	761	0	21.7	0	0	43.5	0	0	0	103	149	0	0	21.7	0	0	0	0	0	0	0	0	0	0
	Maldanidae	Clymenura polaris (Théel, 1879)						8.69565		0	0	0	21.74	72.5	65.2	0	0	21.7	0	17.4	0	0	0	0	5.43	0	0	0	0	0	0	0	0	0	0	0	0	0	0
		Isocirrus planiceps (M. Sars in G.O. Sars, 1872)								0	0	0	0	0	0	0	0	0	4.17	60.9	17.4	0	0	0	43.5	0	0	2.72	0	0	0	0	0	0	0	0	0	0	0
		Maldane arctica Detinova, 1985								0	0	0	79.71	391	152	0	0	109	35.4	122	17.4	0	0	0	48.9	18.6	0	0	0	0	0	0	0	0	0	0	0	0	0
		Maldane sarsi Malmgren, 1865								0	0	0	0	0	0	87	0	0	0	0	0	0	0	0	0	0	0	0	0	0	0	0	0	0	0	0	0	0	0
		Nicomache lumbricalis (Fabricius, 1780)								0	0	0	0	0	0	0	0	0	0	0	0	0	0	0	0	6.21	0	0	0	0	0	0	0	0	0	0	0	0	0
		Nicomache quadrispinata Arwidsson, 1906								0	0	0	0	58	0	0	0	0	0	17.4	0	0	0	0	0	0	7.25	0	0	0	0	0	0	0	0	0	0	0	0
		Notoproctus oculatus Arwidsson, 1906						43.4783	69.5652	0	0	0	0	36.2	239	0	0	0	4.17	322	43.5	0	0	0	48.9	0	609	0	0	0	0	0	0	0	0	0	0	0	0
		Praxillella gracilis (M. Sars, 1861)								0	0	0	0	0	0	65.2	0	0	0	0	0	0	0	0	0	0	0	0	0	0	0	0	0	0	0	0	0	0	0
		Praxillella praetermissa (Malmgren, 1865)							26.087	0	0	0	0	0	0	0	0	0	0	0	0	0	0	0	0	37.3	0	0	0	0	0	0	0	0	0	0	0	0	0
		Praxillura longissima Arwidsson, 1906							8.69565	0	0	0	79.71	14.5	87	0	0	21.7	58.3	52.2	26.1	0	0	0	48.9	24.8	7.25	0	21.7	0	0	0	0	0	0	0	0	0	0
	Nephthyidae	Aglaophamus malmgreni (Théel, 1879)			14.4927				8.69565	0	26.087	0	0	7.25	0	152	65.2	21.7	0	0	8.7	0	12.4	14.5	27.2	6.21	0	0	14.5	0	0	0	6	0	6	0	0	0	1.33333
		Micronephthys minuta (Théel, 1879)							8.69565	1043	0	0	0	0	65.2	65.2	663	0	0	0	0	0	0	0	16.3	6.21	0	0	0	0	0	0	0	0	0	0	0	0	0
		Nephtys ciliata (Müller, 1788)								43.48	0	0	0	0	0	0	0	0	0	0	0	0	0	0	0	0	0	0	0	0	0	0	0	0	0	0	0	0	0
	Nereididae	Nereis gracilis (Hansen, 1878)								0	0	0	7.246	0	0	0	0	0	8.33	0	0	0	0	0	5.43	0	7.25	0	0	0	0	0	0	0	0	0	0	0	1.33333
	Onuphidae	Nothria hyperborea (Hansen, 1878)							34.7826	0	0	0	0	0	0	0	0	0	0	8.7	0	0	0	0	21.7	55.9	21.7	0	0	0	0	0	0	0	0	0	0	0	0
	Opheliidae	Ophelina abranchiata Støp-Bowitz, 1948								0	0	0	0	14.5	21.7	0	0	0	4.17	34.8	0	21.7	0	0	0	0	0	0	0	0	0	0	0	0	0	0	0	0	6.66667
		Ophelina acuminata Örsted, 1843								0	0	0	0	0	0	0	21.7	0	0	0	0	0	0	0	0	0	0	0	0	0	0	0	0	0	0	0	0	0	0
		Ophelina cylindricaudata (Hansen, 1879)								0	0	0	0	0	21.7	130	109	0	0	0	8.7	0	0	0	10.9	12.4	0	0	87	0	0	0	0	0	0	0	0	0	0
		Ophelina opisthobranchiata Wirén, 1901	311.594	43	14.4927					0	0	0	0	0	0	0	0	0	0	0	0	0	6.21	29	0	0	0	2.72	0	0	0	0	0	0	0	0	0	5.33333	2.66667
		Ophelina sp.								0	8.6957	10	0	0	0	0	0	0	0	0	0	0	0	0	0	0	0	0	0	0	0	0	0	0	0	0	0	0	0
	Orbiniidae	Scoloplos armiger (Müller, 1776)								0	0	0	0	0	0	43.5	32.6	0	0	0	0	0	0	0	0	0	0	0	0	0	0	0	0	0	0	0	0	0	0
	Oweniidae	Galathowenia fragilis (Nilsen & Holthe, 1985)	94.2029				43.4783			0	234.78	73.6	0	0	0	0	0	0	0	0	0	0	0	0	0	0	0	0	0	0	0	0	0	0	0	0	0	0	0
		Galathowenia oculata (Zachs, 1923)					130.435		86.9565	0	0	0	7.246	0	0	0	0	174	2.08	0	34.8	0	3.11	0	76.1	0	152	70.7	0	0	0	0	0	0	0	0	0	0	0
		Myriochele heeri Malmgren, 1867	115.942						34.7826	0	43.478	23.4	0	0	87	65.2	0	261	0	34.8	8.7	0	0	0	141	0	167	16.3	7.25	0	0	0	0	0	0	0	0	0	14.6667
		Owenia polaris Koh, Bhaud & Jirkov, 2003								0	0	3.34	0	0	0	0	0	0	0	0	0	0	0	0	0	0	0	0	0	0	0	0	0	0	0	0	0	0	0
	Paraonidae	Aricidea abranchiata Hartman, 1965	14.4927		43.4783		43.4783		121.739	0	0	0	7.246	0	0	0	0	0	12.5	26.1	0	0	3.11	29	0	0	36.2	19	0	0	0	0	0	0	0	0	0	0	0
		Aricidea hartmanae (Strelzov, 1968)								0	0	0	0	43.5	0	261	0	152	12.5	0	8.7	0	0	0	16.3	18.6	0	0	0	0	0	0	0	0	0	0	0	0	0
		Aricidea quadrilobata Webster & Benedict, 1887								0	0	0	21.74	0	0	0	0	0	2.08	0	8.7	0	0	0	5.43	0	0	2.72	7.25	0	0	0	0	0	0	0	0	0	0
		Aricidea suecica Eliason, 1920								260.9	0	0	0	0	0	0	109	0	0	0	0	0	0	0	0	0	0	0	0	0	0	0	0	0	0	0	0	0	0
		Levinsenia gracilis (Tauber, 1879)								0	0	0	0	0	0	0	21.7	0	0	0	0	0	0	0	0	0	0	0	0	0	0	0	0	0	0	0	0	0	0
		Paradoneis lyra (Southern, 1914)								0	0	0	28.99	14.5	109	0	0	0	18.8	0	43.5	0	0	0	16.3	0	0	0	29	0	0	0	0	0	0	0	0	0	0
	Pectinariidae	Cistenides hyperborea Malmgren, 1866								0	0	0	0	0	0	0	10.9	0	0	0	0	0	0	0	0	0	0	0	0	0	0	0	0	0	0	0	0	0	0
	Pholoidae	Pholoe longa (O.F. Müller, 1776)						8.69565	104.348	0	0	0	7.246	7.25	145	21.7	76.1	174	0	69.6	130	0	0	0	364	242	29	0	0	0	0	0	0	0	0	0	0	0	0
	Phyllodocidae	Eteone agg. flava								0	0	0	0	21.7	14.5	21.7	10.9	21.7	0	8.7	0	0	0	0	27.2	18.6	0	0	7.25	0	0	0	0	0	0	0	0	0	0
		Mystides cf. caeca								0	0	0	0	0	0	21.7	0	0	0	0	0	0	0	0	5.43	0	0	0	0	0	0	0	0	0	0	0	0	0	0
		Paranaitis wahlbergii (Malmgren, 1865)							8.69565	0	0	0	0	0	0	0	0	0	0	0	0	0	0	0	0	0	0	0	0	0	0	0	0	0	0	0	0	0	0
		Paranaitis sp.								0	0	0	0	0	0	0	0	0	2.08	0	0	0	0	0	0	0	0	0	0	0	0	0	0	0	0	0	0	0	0
		Phyllodoce groenlandica Örsted, 1842							26.087	0	0	0	0	0	0	0	0	21.7	0	0	0	0	0	0	0	0	0	0	0	0	0	0	0	0	0	0	0	0	0
	Polynoidae	Bylgides groenlandicus (Malmgren, 1867)								0	8.6957	3.34	0	7.25	58	0	32.6	0	2.08	0	8.7	0	0	0	16.3	62.1	0	5.43	29	0	0	0	0	0	0	0	0	0	0
		Eucranta villosa Malmgren, 1866							17.3913	0	0	0	0	0	0	0	0	65.2	0	26.1	26.1	0	0	0	0	12.4	21.7	0	0	0	0	0	0	0	0	0	0	0	0
		Eunoe sp.								0	0	0	0	0	0	0	0	0	0	0	0	0	0	0	5.43	0	0	0	0	0	0	0	0	0	0	0	0	0	0
		cf. Neopolynoe paradoxa								0	0	0	21.74	0	14.5	0	10.9	0	12.5	8.7	26.1	0	0	0	16.3	6.21	14.5	0	0	0	0	0	0	0	0	0	0	0	0
	Sabellidae	Branchiomma arcticum (Ditlevsen, 1937)								0	0	0	0	0	0	0	0	0	0	0	0	0	0	0	10.9	0	0	0	0	0	0	0	0	0	0	0	0	0	0
		Chone duneri Malmgren, 1867						330.435	78.2609	0	0	0	0	0	65.2	21.7	0	370	0	0	69.6	0	0	0	299	106	0	0	0	0	0	0	0	0	0	0	0	0	0
		Euchone analis (Kröyer, 1856)						217.391	26.087	0	0	0	14.49	0	21.7	0	0	0	0	8.7	0	0	0	0	0	0	254	0	0	0	0	0	0	0	0	0	0	0	0
		Jasmineira schaudinni Augener, 1912								0	0	0	14.49	7.25	0	0	0	0	0	17.4	0	0	0	0	0	0	130	19	0	0	0	0	0	0	0	0	0	0	0
		Potamethus malmgreni (Hansen, 1878)		43.4783	14.4927					0	0	0	0	0	0	0	0	0	0	0	0	0	0	0	0	0	0	0	0	0	0	0	0	0	0	0	0	1.33333	0
	Scalibregmatidae	Polyphysia baffinensis (Blake, 1972)								0	0	3.34	0	0	0	0	0	0	4.17	0	0	10.9	0	0	0	0	0	0	0	0	0	0	0	0	0	0	0	0	1.33333
		Pseudoscalibregma parvum (Hansen, 1879)								0	0	0	0	0	21.7	152	0	0	4.17	0	0	0	0	0	43.5	62.1	0	10.9	29	0	0	0	0	0	0	0	0	0	0
		Scalibregma inflatum Rathke, 1843								0	0	0	0	0	0	43.5	0	0	0	0	0	0	0	0	21.7	12.4	0	0	0	0	0	0	0	0	0	0	0	0	0
	Serpulidae	Hyalopomatus claparedii Marenzeller, 1878								0	0	0	0	0	0	0	0	0	0	0	0	0	0	0	0	0	0	0	0	0	5	0	12	0	6	0	0	0	0
		Metavermilia arctica Kupriyanova, 1993						17.3913		0	0	0	0	0	0	0	0	0	0	0	0	0	0	0	0	0	0	0	0	0	0	0	0	0	0	0	0	0	0
		Protis arctica Hansen, 1879						17.3913		0	0	0	0	0	0	0	0	0	0	0	0	0	0	0	0	0	0	0	0	0	0	0	0	0	0	0	0	0	0
		Protula globifera (Théel, 1878)						34.7826		0	0	0	0	0	0	0	0	0	0	0	0	0	0	0	0	0	0	0	0	0	0	0	0	0	0	0	0	0	0
	Sphaerodoridae	Ephesiella abyssorum (Hansen, 1878)								0	0	0	0	7.25	21.7	0	0	43.5	0	0	8.7	0	0	0	54.3	31.1	0	0	14.5	0	0	0	0	0	0	0	0	0	0
		Sphaerodoropsis minuta (Webster & Benedict, 1887)								0	0	0	0	0	0	0	21.7	21.7	0	0	0	0	0	0	0	0	0	0	0	0	0	0	0	0	0	0	0	0	0
		Sphaerodoropsis philippi (Fauvel, 1911)	7.24638							0	0	0	7.246	43.5	65.2	0	21.7	0	2.08	60.9	8.7	0	0	0	130	199	0	0	7.25	0	0	0	0	0	0	0	0	0	0
		Sphaerodorum gracilis (Rathke, 1843)								0	0	0	0	0	0	0	21.7	0	0	0	0	0	0	0	0	0	0	0	0	0	0	0	0	0	0	0	0	0	0
	Spionidae	Dipolydora coeca (Örsted, 1843)								0	0	0	0	0	21.7	0	0	0	0	0	0	0	0	0	5.43	6.21	0	0	0	0	0	0	0	0	0	0	0	0	0
		Dipolydora quadrilobata (Jacobi, 1883)								43.48	0	0	0	0	0	109	0	0	0	0	0	0	0	0	0	0	0	0	0	0	0	0	0	0	0	0	0	0	0
		Laonice cf. blackei	7.24638							0	0	0	0	0	0	0	0	0	0	0	0	0	0	0	0	0	0	0	0	0	5	0	0	0	0	0	5	0	0
		Laonice cirrata (M. Sars, 1851)								0	0	0	0	14.5	43.5	109	0	0	0	0	0	0	0	0	21.7	0	0	0	0	0	0	0	0	0	0	0	0	0	0
		Prionospio cirrifera Wirén, 1883						8.69565	78.2609	2957	0	0	101.4	268	304	87	391	152	64.6	391	278	0	0	0	511	143	21.7	5.43	116	0	0	0	0	0	0	0	0	0	0
		Prionospio sp.	101.449		43.4783				17.3913	0	8.6957	6.69	0	0	0	0	0	0	12.5	0	0	0	0	43.5	0	0	0	43.5	0	0	0	0	0	0	0	0	0	0	0
		Pygospio elegans Claparède, 1863								0	0	0	0	0	0	0	0	478	0	0	0	0	0	0	0	0	0	0	0	0	0	0	0	0	0	0	0	0	0
		Scolelepis korsuni Sikorski, 1994							8.69565	0	0	0	0	0	0	0	0	0	0	0	0	0	0	0	0	0	0	0	0	0	0	0	0	0	0	0	0	0	0
		Scolelepis sp.								0	0	0	0	0	0	0	0	0	0	0	0	0	0	0	0	0	0	0	0	0	5	0	0	0	6	0	0	0	0
		Spio armata (Thulin, 1957)								0	0	0	0	0	0	0	0	0	0	0	0	0	0	0	10.9	6.21	0	0	0	0	0	0	0	0	0	0	0	0	0
		Spio sp.								0	0	0	0	0	0	0	43.5	0	0	0	0	0	0	0	0	0	0	0	0	0	0	0	0	0	0	0	0	0	0
		Spiophanes kroyeri Grube, 1860							60.8696	0	0	0	7.246	21.7	0	0	0	0	6.25	17.4	0	0	0	0	32.6	0	21.7	0	0	0	0	0	0	0	0	0	0	0	0
	Spirorbidae	Bushiella kofiadii Rzhavsky, 1988								0	0	0	0	0	0	0	0	0	0	0	8.7	0	0	0	5.43	0	50.7	0	0	0	0	0	0	0	0	0	0	0	0
		Bushiella similis (Bush, 1905)						686.957		0	0	0	0	0	0	0	0	0	0	0	0	0	0	0	0	0	0	0	0	0	0	0	0	0	0	0	0	0	0
	Syllidae	Anguillosyllis pupa (Hartman, 1965)							26.087	0	0	0	43.48	72.5	43.5	43.5	0	0	4.17	8.7	8.7	0	0	0	201	161	14.5	0	7.25	0	0	0	0	0	0	0	0	0	0
		Chaetosyllis oerstedi Malmgren, 1867							8.69565	0	0	0	0	0	0	21.7	43.5	0	0	0	8.7	0	0	0	21.7	80.7	7.25	0	0	0	0	0	0	0	0	0	0	0	0
		Erinaceusyllis erinaceus (Claparède, 1863)								0	0	0	0	0	0	21.7	0	0	0	8.7	17.4	0	0	0	5.43	55.9	7.25	0	0	0	0	0	0	0	0	0	0	0	0
		Eusyllinae gen.sp.			14.4927					0	0	0	0	0	0	0	0	0	4.17	0	0	0	0	0	32.6	12.4	0	5.43	0	0	0	0	0	0	0	0	0	0	0
		Exogone cf. gemmifera							17.3913	0	0	0	0	0	0	0	0	130	0	0	0	0	0	0	0	174	0	0	0	0	0	0	0	0	0	0	0	0	0
		Pionosyllis sp.					21.7391			0	0	0	0	0	0	0	0	0	0	0	0	0	0	0	0	0	0	0	0	0	0	0	0	0	0	0	0	0	0
		Syllidae gen.sp.								0	0	0	14.49	0	21.7	0	0	0	0	8.7	0	0	6.21	0	0	0	0	0	0	0	0	0	6	0	0	0	0	0	0
		Syllides longocirratus (Örsted, 1845)								0	0	0	0	14.5	0	0	0	0	0	0	8.7	0	0	0	0	31.1	0	0	0	0	0	0	0	0	0	0	0	0	0
	Terebellidae	Artacama proboscidea Malmgren, 1866								0	0	0	0	0	0	0	10.9	0	0	0	0	0	0	0	0	0	0	0	0	0	0	0	0	0	0	0	0	0	0
		Laphania boecki Malmgren, 1866								0	0	0	0	0	0	21.7	0	21.7	0	0	0	0	0	0	0	31.1	0	0	0	0	0	0	0	0	0	0	0	0	0
		Lysilla loveni Malmgren, 1866								0	0	0	0	0	14.5	0	0	0	0	0	0	0	0	0	0	37.3	0	0	7.25	0	0	0	0	0	0	0	0	0	0
		Paramphitrite birulai (Ssolowiew, 1899)								0	0	0	0	0	0	0	0	109	0	0	0	0	0	0	0	0	0	0	0	0	0	0	0	0	0	0	0	0	0
		Pista maculata (Dalyell, 1853)						69.5652		0	0	0	0	0	0	0	0	0	0	0	0	0	0	0	0	0	0	0	0	0	0	0	0	0	0	0	0	0	0
		Polycirrus medusa Grube, 1850								0	0	16.7	0	0	0	0	0	174	0	0	0	0	0	0	0	0	14.5	0	0	0	0	0	0	0	0	0	0	0	0
		Proclea graffi (Langerhans, 1884)							26.087	0	0	0	36.23	138	65.2	0	0	21.7	2.08	226	17.4	0	0	0	310	261	174	0	246	0	0	0	0	0	0	0	0	0	0
		Polycirrinae gen.sp.			14.4927					0	0	3.34	0	0	0	0	0	0	0	0	0	0	0	0	0	6.21	0	0	0	0	0	0	0	0	0	0	0	0	0
		Terebellides cf. atlantis	36.2319		28.9855	43.4783				0	8.6957	10	57.97	0	87	0	0	0	6.25	43.5	0	0	3.11	159	0	74.5	101	8.15	65.2	0	0	0	0	10	18	10	21	1.33333	1.33333
		Terebellides bigeniculatus Parapar, Moreira & Helgason, 2011								0	0	0	0	0	0	0	0	0	0	0	0	0	0	0	27.2	43.5	0	0	7.25	0	0	0	0	0	0	0	0	0	0
		Terebellides gracilis Malm, 1874								0	0	0	0	87	87	87	0	217	0	113	34.8	0	0	0	65.2	55.9	7.25	0	0	0	0	0	0	0	0	0	0	0	0
		Terebellides cf. stroemii							69.5652	0	0	0	0	0	0	0	21.7	0	0	0	0	0	0	0	70.7	0	0	0	0	0	0	0	0	0	0	0	0	0	0
		Thelepus cincinnatus (Fabricius, 1780)								0	0	0	0	0	0	0	0	0	0	8.7	0	0	0	0	0	0	7.25	0	0	0	0	0	0	0	0	0	0	0	0
		Trichobranchus glacialis Malmgren, 1866						34.7826		0	0	0	0	0	0	0	0	0	0	0	0	0	0	0	0	0	0	0	0	0	0	0	0	0	0	0	0	0	0
	Trochochaetidae	Trochochaeta multisetosa (Örsted, 1844)								0	0	0	0	0	0	0	0	0	4.17	0	0	0	0	0	0	0	0	0	0	0	0	0	0	0	0	0	0	0	0
	Siboglinidae	Sclerolinum contortum Smirnov, 2000								0	0	0	0	0	0	0	0	0	0	0	0	0	0	0	0	0	0	0	0	0	0	0	0	0	0	0	0	1.33333	0
		Nereilinum squamosum Smirnov, 1999								0	0	0	0	0	0	0	0	0	0	0	0	0	0	0	10.9	0	0	0	0	0	0	0	0	0	0	0	0	0	0
		Oligobrachia haakonmosbiensis Smirnov, 2000								0	0	0	0	0	0	21.7	0	0	0	0	0	0	0	0	0	0	0	0	0	0	0	0	0	0	0	0	0	0	0
		Polarsternium rugellosum Smirnov, 1999								0	0	0	0	7.25	43.5	0	0	0	0	8.7	8.7	0	0	0	0	0	0	0	0	0	0	0	0	0	0	0	0	0	0
		Siboglinum hyperboreum Ivanov, 1960								0	0	0	43.48	0	0	0	0	0	8.33	0	0	10.9	0	0	0	0	0	0	0	0	0	0	0	0	0	0	5	78.6667	1.33333
		Polychaeta Incertae sedis	14.4927		14.4927					0	0	0	0	0	0	0	0	0	0	0	0	0	0	0	0	0	0	0	0	0	0	0	0	0	0	0	0	0	0
Oligochaeta	Tubifecidae	Abyssidrilus altus (Erséus, 1980)								0	0	30.1	0	0	0	0	0	0	0	0	0	0	0	0	0	0	0	0	0	0	0	0	0	0	0	0	0	0	0
		Peloscolex cf. aculeatus								0	0	0	0	7.25	0	0	0	0	0	0	0	0	0	0	10.9	0	0	0	0	0	0	0	0	0	0	0	0	0	1.33333
		Tubifecidae gen.sp.							8.69565	0	0	0	0	0	0	0	0	0	0	0	0	0	0	0	0	0	0	0	0	0	0	0	0	0	0	0	0	0	0
Hirudinea	Piscicolidae	Platybdella sp.								0	104.35	0	0	0	0	0	0	0	0	0	0	0	0	0	0	0	0	0	0	0	0	0	0	0	0	0	0	0	0
		Heptacyclus sp.								0	0	0	0	7.25	0	0	0	0	0	0	0	0	0	0	0	0	0	0	0	0	0	0	0	0	0	0	0	0	0
Echiura	Bonelliidae	Hamingia arctica Danielssen & Koren, 1881								0	0	0	0	0	0	0	0	0	0	8.7	0	0	0	0	0	0	7.25	0	0	0	0	0	0	0	0	0	0	0	0
		cf. Jacobia sp.								0	0	0	0	0	0	0	0	0	0	0	0	0	0	0	0	0	0	0	0	0	0	0	0	0	0	0	0	4	13.3333
	Echiuridae	Echiurus echiurus (Pallas, 1766)								0	0	0	0	0	0	21.7	0	0	0	0	0	0	0	0	0	0	0	0	0	0	0	0	0	0	0	0	0	0	0
Sipuncula	Golfingiidae	Golfingia margaritacea (Sars, 1851)								0	0	0	0	0	0	0	0	0	0	0	0	0	0	0	0	6.21	0	0	0	0	0	0	0	0	0	0	0	0	0
		Nephasoma abyssorum (Koren & Danielssen, 1876)							8.69565	0	0	0	0	7.25	0	0	0	21.7	6.25	8.7	17.4	0	0	0	48.9	43.5	174	8.15	7.25	0	0	0	0	0	0	0	0	0	0
		Nephasoma diaphanes (Gerould, 1913)					21.7391			0	0	3.34	36.23	0	0	0	0	0	52.1	0	8.7	0	0	0	16.3	6.21	0	65.2	0	0	0	0	0	0	0	0	0	0	0
		Nephasoma eremita (Sars, 1851)							95.6522	0	0	0	0	0	0	0	0	0	0	0	0	0	0	0	0	0	7.25	2.72	0	0	0	0	0	0	0	0	0	0	0
	Phascolionidae	Phascolion strombus (Montagu, 1804)								0	0	0	0	7.25	0	0	0	0	6.25	0	0	0	0	0	16.3	12.4	0	0	0	0	0	0	0	0	0	0	0	0	0
Nemertea	Enopla	Enopla gen.sp.	21.7391		14.4927			8.69565	34.7826	0	0	3.34	14.49	29	87	43.5	54.3	130	2.08	270	52.2	21.7	6.21	0	70.7	68.3	87	24.5	21.7	0	0	0	0	0	0	0	0	0	0
	Anopla	Lineidae gen.sp.				43.4783			8.69565	0	0	13.4	21.74	0	29	43.5	0	43.5	0	8.7	0	0	0	0	27.2	49.7	0	0	21.7	0	0	0	0	5	0	0	0	0	4
Turbellaria	Tricladida	Plehniidae gen.sp.								0	0	3.34	0	0	0	0	0	0	0	0	0	0	0	0	0	0	0	0	0	0	0	0	0	0	0	0	0	0	0
Mollusca	Solenogastres	Pruvotinidae gen.sp.						8.69565		0	0	0	7.246	65.2	0	0	0	0	2.08	87	8.7	0	0	0	0	0	29	2.72	0	0	0	0	0	0	0	0	0	0	0
	Bivalvia	Astarte crenata (Gray, 1824)							78.2609	0	0	0	0	0	0	0	0	21.7	0	17.4	26.1	0	0	0	10.9	12.4	0	0	0	0	0	0	0	0	0	0	0	0	0
		Bathyarca frielei (Friele, 1877)				43.4783				0	0	0	36.23	0	0	0	0	0	0	43.5	0	0	0	0	0	0	14.5	48.9	0	0	0	0	0	0	0	0	0	8	1.33333
		Cuspidaria arctica (Sars, 1859)							17.3913	0	0	0	0	7.25	0	87	0	0	0	0	17.4	0	0	0	0	18.6	14.5	16.3	7.25	0	0	0	0	0	0	0	0	0	0
		Cuspidaria cf. centobi								0	0	0	0	0	0	0	0	0	2.08	0	0	0	0	0	0	0	0	0	0	0	0	0	18	10	0	5	0	0	0
		Cyclopecten hoskynsi (Forbes, 1844)						8.69565		0	0	0	0	0	0	0	0	0	0	0	0	0	0	0	0	0	0	0	0	0	0	0	0	0	0	0	0	0	0
		Dacrydium vitreum (Møller, 1842)					43.4783	34.7826	60.8696	0	0	0	0	0	29	0	0	65.2	0	8.7	69.6	0	0	0	10.9	43.5	21.7	8.15	14.5	0	0	0	0	0	0	0	0	0	0
		Ennucula tenuis (Montagu, 1808)								4652	0	0	0	0	0	21.7	3065	0	0	0	0	0	0	0	0	0	0	0	0	0	0	0	0	0	0	0	0	0	0
		Hyalopecten frigidus (Jensen, 1904)								0	0	0	0	0	0	0	0	0	0	0	0	0	0	0	0	0	7.25	0	0	0	0	0	0	0	0	0	0	0	1.33333
		Katadesmia kolthoffi (Hägg, 1904)			28.9855					0	0	0	0	0	0	0	0	0	0	0	0	0	0	0	0	0	0	0	0	0	0	0	0	0	0	0	0	0	0
		Limatula hyperborea Jensen, 1905						8.69565		0	0	0	0	0	0	0	0	0	0	0	0	0	0	0	0	0	14.5	0	0	0	0	0	0	0	0	0	0	0	0
		Lyonsiella abyssicola (Sars G. O., 1872)							17.3913	0	0	0	0	0	29	0	0	0	0	0	0	0	0	0	0	0	14.5	2.72	0	0	0	0	0	0	0	0	0	0	0
		Lyonsiella sp.								0	0	0	7.246	0	0	0	0	0	0	0	0	0	0	0	0	0	0	0	0	0	0	0	0	0	0	0	0	0	0
		Macoma calcarea (Gmelin, 1791)								0	0	0	0	0	0	0	10.9	0	0	0	0	0	0	0	0	0	0	0	0	0	0	0	0	0	0	0	0	0	0
		Mendicula ferruginosa (Forbes, 1844)								0	0	0	0	152	116	87	10.9	43.5	0	52.2	26.1	0	0	0	97.8	12.4	0	0	21.7	0	0	0	0	0	0	0	0	0	0
		Mendicula ockelmanni (Keuning & Schander, 2010)	50.7246		14.4927					0	0	6.69	7.246	0	0	0	0	0	0	0	0	0	0	0	0	0	0	0	0	0	0	0	0	0	0	0	0	16	0
		Nuculana pernula (O. F. Müller, 1779)								43.48	0	0	0	0	0	0	0	21.7	0	0	0	0	0	0	0	6.21	0	0	0	0	0	0	0	0	0	0	0	0	0
		Portlandia arctica (Gray, 1824)								2348	0	0	0	0	0	0	2533	0	0	0	0	0	0	0	0	0	0	0	0	0	0	0	0	0	0	0	0	0	0
		Similipecten greenlandicus (G. B. Sowerby II, 1842)								0	0	0	0	0	14.5	0	10.9	87	0	0	0	0	0	0	0	6.21	0	0	0	0	0	0	0	0	0	0	0	0	0
		Thyasira equalis (Verrill & Bush, 1898)								0	0	0	0	43.5	0	0	0	0	4.17	0	0	0	0	0	5.43	0	0	0	0	0	0	0	0	0	0	0	0	0	0
		Yoldiella annenkovae (Gorbunov, 1946)								0	34.783	63.5	152.2	87	0	0	0	0	60.4	43.5	0	0	9.32	58	0	0	29	40.8	0	0	0	0	0	0	6	0	0	2.66667	4
		Yoldiella frigida (Torell, 1859)								0	8.6957	0	0	0	0	0	0	0	0	0	0	21.7	0	0	0	6.21	0	0	0	0	0	0	0	0	0	0	0	0	0
		Yoldiella intermedia (Sars, 1865)							17.3913	0	8.6957	16.7	0	7.25	0	0	0	0	0	0	0	0	0	0	0	0	0	2.72	21.7	0	0	0	0	0	0	0	0	0	0
		Yoldiella lenticula (Møller, 1842)								0	0	0	0	0	0	0	0	0	0	0	0	0	0	0	5.43	6.21	0	0	0	0	0	0	0	0	0	0	0	0	0
		Yoldiella propinqua (Leche, 1878)								0	0	0	0	0	0	0	0	0	0	0	0	0	0	0	0	0	0	0	50.7	0	0	0	0	0	0	0	0	0	0
		Yoldiella solidula Warén, 1989							165.217	0	0	0	14.49	0	130	1500	10.9	565	2.08	8.7	183	0	0	0	266	671	7.25	10.9	399	0	0	0	0	0	0	0	0	0	0
		Yoldiella tamara (Gorbunov, 1946)								0	0	0	0	0	0	0	0	0	0	0	0	0	0	0	0	0	0	0	0	0	0	0	0	0	0	0	0	1.33333	0
	Gastropoda	Alvania verrilli (Friele, 1886)						8.69565	17.3913	0	0	0	0	0	0	0	0	0	0	17.4	0	0	0	0	0	0	0	0	0	0	0	0	0	0	0	0	0	0	0
		Cryptonatica affinis (Gmelin, 1791)								0	0	0	0	0	0	0	21.7	0	0	0	0	0	0	0	0	0	0	0	0	0	0	0	0	0	0	0	0	0	0
		Cylichna alba (Brown, 1827)								0	0	0	0	0	14.5	0	0	21.7	0	0	0	0	0	0	0	0	0	0	0	0	0	0	0	0	0	0	0	0	0
		Cylichna lemchei Bouchet & Warén, 1979								0	0	20.1	0	0	0	0	0	0	2.08	0	0	0	0	0	0	0	0	0	0	0	0	0	0	0	0	0	0	0	4
		Cylichna occulta (Mighels & Adams, 1842)								0	0	0	0	0	0	0	97.8	0	0	0	0	0	0	0	0	0	0	0	0	0	0	0	0	0	0	0	0	0	0
		Diaphana hiemalis (Couthouy, 1839)								0	0	0	0	0	0	0	0	0	0	0	0	0	0	0	0	6.21	7.25	0	0	0	0	0	0	0	0	0	0	0	0
		Laona finmarchica (M. Sars, 1859)								0	0	0	0	0	0	0	0	0	0	0	0	0	0	0	0	6.21	0	0	0	0	0	0	0	0	0	0	0	0	0
		Margarites groenlandicus (Gmelin, 1791)								0	0	0	0	0	0	0	54.3	21.7	0	0	0	0	0	0	0	6.21	0	0	0	0	0	0	0	0	0	0	0	0	0
		Margarites helicinus (Phipps, 1774)						8.69565		0	0	0	0	0	0	0	0	0	0	0	0	0	0	0	0	0	0	0	0	0	0	0	0	0	0	0	0	0	0
		Mohnia mohni (Friele, 1877)								0	0	0	0	0	0	0	0	0	0	0	0	0	0	0	0	0	7.25	0	0	0	0	0	0	0	0	0	0	0	0
		Obtusella tumidula (Sars G. O., 1878)								0	0	0	0	7.25	0	0	0	0	0	0	0	0	0	0	0	0	0	0	0	0	0	0	0	0	0	0	0	0	0
		Oenopota cf. ovalis								0	0	0	7.246	0	0	0	10.9	0	0	0	8.7	0	0	0	0	0	0	0	0	0	0	0	0	0	0	0	0	0	0
		Opisthobranchia gen.sp.								0	0	0	0	0	0	0	0	0	0	0	0	0	0	0	0	0	0	2.72	0	0	0	0	0	0	0	0	0	0	0
		Philine lima (Brown, 1827)								0	0	0	0	29	29	0	0	21.7	0	0	0	0	0	0	0	0	0	0	0	0	0	0	0	0	0	0	0	0	0
		Propebela sp.								0	0	0	0	0	0	21.7	0	0	0	0	0	0	0	0	0	0	0	0	0	0	0	0	0	0	0	0	0	0	0
		Pseudosetia sp.								0	0	0	14.49	0	0	0	0	0	0	0	0	0	0	0	0	0	0	0	0	0	0	0	0	0	0	0	0	0	0
		Punctulum wyvillethomsoni (Friele, 1877)								0	0	0	0	21.7	14.5	0	0	0	0	87	0	0	0	0	0	0	0	0	0	0	0	0	0	0	0	0	0	0	0
		Rissoidae gen.sp.								521.7	0	0	0	0	14.5	0	239	0	0	0	0	0	0	0	0	0	0	0	0	0	0	0	0	0	0	0	0	0	0
		Skenea basistriata (Jeffreys, 1877)								0	0	3.34	0	0	0	0	0	0	0	0	0	0	0	0	0	0	0	0	0	0	0	0	0	0	0	0	0	1.33333	0
	Scaphopoda	Siphonodentalium laubieri Bouchet & Warén, 1979	7.24638							0	0	3.34	0	0	0	0	0	0	0	0	0	10.9	0	0	0	0	0	0	0	0	0	0	0	0	0	0	0	0	12
		Siphonodentalium lobatum (G. B. Sowerby II, 1860)								0	0	0	0	0	0	0	0	0	0	0	0	0	0	0	5.43	6.21	0	2.72	0	0	0	0	0	0	0	0	0	0	0
Pantopoda	Nymphonidae	Nymphon macronyx Sars, 1877						8.69565		0	0	0	14.49	7.25	43.5	0	0	0	4.17	0	0	0	0	0	0	6.21	0	0	0	0	0	0	0	0	0	0	0	0	0
Crustacea	Cumacea	Diastylis oxyrhyncha Zimmer, 1926					21.7391		26.087	0	0	0	0	0	14.5	0	0	0	2.08	0	0	0	0	0	10.9	0	7.25	2.72	0	0	0	0	0	0	0	0	0	0	0
		Diastylis polaris Sars, 1871								0	0	13.4	7.246	0	0	0	0	0	8.33	0	8.7	0	0	0	0	0	0	2.72	0	0	0	0	0	0	0	0	0	0	4
		Diastylis spinulosa Heller, 1875								0	0	0	0	0	0	0	0	0	0	0	8.7	0	0	0	0	12.4	0	0	0	0	0	0	0	0	0	0	0	0	0
		Ektonodiastylis nimia (Hansen, 1920)								0	0	0	28.99	14.5	58	65.2	0	65.2	0	0	43.5	0	0	0	48.9	55.9	0	2.72	1123	0	0	0	0	0	0	0	0	0	0
		Eudorella cf. intermedia								0	0	0	0	0	0	0	0	0	0	0	0	32.6	0	0	0	0	0	0	0	0	0	0	0	0	0	0	0	0	0
		Eudorella emarginata (Krøyer, 1846)								0	0	0	36.23	0	0	109	10.9	0	4.17	0	0	0	0	0	0	18.6	0	0	0	0	0	0	0	0	0	0	0	0	0
		Eudorella cf. hispida							34.7826	0	0	0	0	7.25	0	43.5	0	0	33.3	0	0	0	0	0	0	0	0	0	94.2	0	0	0	0	0	0	0	0	0	0
		Eudorellopsis integra (S.I. Smith, 1879)								0	0	0	0	0	0	0	10.9	0	0	0	0	0	0	0	0	0	0	0	0	0	0	0	0	0	0	0	0	0	0
		Leptostylis longimana (Sars, 1865)								0	0	0	0	0	0	0	0	0	2.08	17.4	0	0	0	0	10.9	0	0	5.43	0	0	0	0	0	0	0	0	0	0	0
		Leptostylis macrura Sars, 1870								0	0	0	0	0	0	0	10.9	0	0	0	8.7	0	0	0	5.43	0	0	0	0	0	0	0	0	0	0	0	0	0	0
		Leucon nasica (Krøyer, 1841)							182.609	86.96	0	0	0	0	0	109	87	326	6.25	8.7	0	0	0	0	10.9	6.21	0	0	0	0	0	0	0	0	0	0	0	0	0
		Leucon spinulosus Hansen, 1920								0	0	6.69	0	0	0	0	0	0	0	0	26.1	0	0	0	0	0	0	0	0	0	0	0	0	0	0	0	0	0	0
		Petalosarsia declivis (Sars, 1865)								0	0	0	0	0	0	0	0	0	0	0	8.7	0	0	0	0	0	0	0	0	0	0	0	0	0	0	0	0	0	0
	Isopoda	Caecognathia bicolor (Hansen, 1916)								0	0	0	21.74	0	0	0	0	0	0	0	0	0	0	0	0	0	0	0	0	0	0	0	0	0	0	0	0	0	0
		Caecognathia elongata (Krøyer, 1849)							34.7826	0	0	0	0	21.7	0	0	0	0	0	0	34.8	0	0	0	10.9	31.1	14.5	0	0	0	0	0	0	0	0	0	0	0	0
		Caecognathia stygia (Sars G.O., 1877)								0	0	0	0	0	0	0	0	0	0	0	0	0	0	0	0	0	0	0	0	0	0	0	0	0	0	0	0	1.33333	4
		Calathura brachiata (Stimpson, 1853)								0	0	0	0	7.25	0	0	0	0	0	0	0	0	0	0	0	0	0	0	0	0	0	0	0	0	0	0	0	0	0
		Desmosoma lineare G.O. Sars, 1864								0	0	0	0	0	14.5	0	32.6	0	0	0	0	0	0	0	0	6.21	0	0	7.25	0	0	0	0	0	0	0	0	0	0
		Desmosomatidae (damaged)								0	0	0	0	0	0	130	0	0	0	0	0	0	0	0	0	0	0	2.72	0	0	0	0	0	0	0	0	0	0	0
		Echinozone arctica Hansen, 1916								0	0	0	0	0	0	0	0	0	0	0	0	0	0	0	0	0	7.25	0	0	0	0	0	0	0	0	0	0	0	0
		Echinozone coronata (Sars, 1870)						8.69565		0	0	0	0	0	0	0	0	0	0	0	0	0	0	0	0	0	0	0	0	0	0	0	0	0	0	0	0	0	0
		Eugerda arctica Svavarsson, 1988	7			86.9565				0	0	0	0	0	0	0	0	0	0	0	0	21.7	0	0	0	0	0	0	0	0	0	0	0	0	0	0	0	0	0
		Eugerda reticulata Gurjanova, 1946								0	0	0	0	0	0	0	0	0	12.5	0	0	0	0	0	0	0	7.25	0	7.25	0	0	0	0	0	0	0	0	0	0
		Eugerda sp.								0	0	0	0	0	29	0	0	65.2	0	8.7	17.4	0	0	0	16.3	37.3	0	0	14.5	0	0	0	0	0	0	0	0	0	8
		Eugerda tenuimana (Sars G.O., 1866)								0	0	0	0	0	0	0	21.7	0	0	0	0	0	0	0	0	0	7.25	0	0	0	0	0	0	0	0	0	0	0	0
		Eugerdella armata (Sars G.O., 1864)							8.69565	0	0	0	0	0	14.5	43.5	0	0	0	0	0	0	0	0	0	6.21	0	0	0	0	0	0	0	0	0	0	0	0	0
		Eugerdella cf. natator								0	0	0	0	0	0	0	0	0	12.5	0	0	0	0	0	0	0	0	0	0	0	0	0	0	0	0	0	0	0	0
		Eugerdella hessleri Just, 1980								0	0	0	0	0	0	0	0	0	0	0	0	0	0	0	10.9	12.4	0	0	14.5	0	0	0	0	0	0	0	0	0	0
		Eurycope cornuta Sars, 1864								0	0	0	0	14.5	0	0	0	0	2.08	17.4	0	0	0	0	0	0	14.5	0	14.5	0	0	0	0	0	0	0	0	0	0
		Eurycope hanseni Ohlin, 1901								0	0	6.69	0	0	0	0	0	0	0	0	0	0	0	0	0	0	0	0	0	0	0	0	0	0	0	0	0	0	0
		Eurycope inermis Hansen, 1916			14.4927					0	34.783	20.1	14.49	0	0	0	0	0	10.4	17.4	0	0	0	0	0	0	0	2.72	0	0	0	0	0	0	0	0	0	0	0
		Exiliniscus hanseni (Just, 1970)	14.4927							0	34.783	0	0	0	0	0	0	0	0	0	0	0	3.11	0	0	0	0	0	0	0	0	0	0	0	0	0	0	0	0
		Gracilimesus cf. angustus								0	0	0	0	0	0	0	0	0	0	0	0	0	0	0	0	0	0	2.72	0	0	0	0	0	0	0	0	0	0	0
		Gracilimesus modestus (Hansen, 1916)								0	0	0	0	0	0	0	0	0	0	0	0	0	0	0	0	0	0	13.6	0	0	0	0	0	0	0	0	0	0	0
		Gracilimesus tenuispinis (Hansen, 1916)								0	0	0	0	0	0	0	0	0	0	0	0	0	0	0	0	0	0	5.43	0	0	0	0	0	0	0	0	0	0	0
		Gracilimesus gorbunovi (Gurjanova, 1946)								0	0	0	7.246	0	0	0	0	0	4.17	0	0	0	0	0	0	0	0	40.8	0	0	0	0	0	0	0	0	0	0	0
		Haplomesus quadrispinosus (G. O. Sars, 1879)								0	0	0	0	0	0	0	0	0	8.33	0	0	0	0	0	0	0	7.25	24.5	0	0	0	0	0	0	0	0	0	0	0
		Haploniscus bicuspis (Sars G.O., 1877)								0	0	0	0	29	0	0	0	0	0	0	0	0	0	0	0	0	0	2.72	0	0	0	0	0	0	0	0	0	0	0
		Ilyarachna dubia Hansen, 1916								0	17.391	0	0	0	0	0	0	0	0	0	0	0	0	0	0	0	0	0	0	0	0	0	0	0	0	0	0	0	0
		Ilyarachna cf. longicornis				86.9565	21.7391			0	0	0	0	0	0	0	0	0	0	0	0	0	0	0	0	0	21.7	2.72	0	0	0	0	0	0	0	0	0	0	0
		Ilyarachna hirticeps Sars, 1870	7						26.087	0	0	0	7.246	36.2	43.5	0	0	87	29.2	78.3	69.6	10.9	0	0	27.2	0	0	5.43	0	0	0	0	0	0	0	0	0	0	0
		Ischnomesus cf. profundus								0	0	0	0	0	0	0	0	21.7	0	0	0	0	0	0	0	0	0	0	0	0	0	0	0	0	0	0	0	0	0
		Ischnomesus norvegicus Svavarsson, 1984							52.1739	0	0	0	0	0	0	0	0	0	0	8.7	0	0	0	0	5.43	0	0	0	0	0	0	0	0	0	0	0	0	0	0
		Katianira bilobata Gurjanova, 1930						69.5652		0	0	0	0	0	0	0	0	0	2	0	0	0	0	0	0	0	73	0	0	0	0	0	0	0	0	0	0	0	0
		Macrostylis polaris Malyutina & Kussakin, 1996								0	0	0	0	0	14.5	0	0	0	0	0	0	0	0	0	0	0	0	0	0	0	0	0	0	0	0	0	0	0	0
		Mirabilicoxa gracilipes (Hansen, 1916)								0	0	0	0	0	0	0	0	0	0	0	0	0	0	0	0	0	65.2	0	0	0	0	0	0	0	0	0	0	0	0
		Mirabilicoxa sp.							8.69565	0	0	0	7.246	7.25	0	0	0	0	0	34.8	8.7	0	0	0	5.43	0	0	2.72	0	0	0	0	0	0	0	0	0	0	0
		Munna acanthifera Hansen, 1916								0	0	0	0	0	14.5	0	0	0	12.5	17.4	0	0	0	0	5.43	0	14.5	8.15	0	0	0	0	0	0	0	0	0	0	0
		Munna hanseni Stappers, 1911						43.4783		0	0	0	0	0	0	0	0	65.2	0	0	0	0	0	0	0	0	0	0	0	0	0	0	0	0	0	0	0	0	0
		Munna sp.								0	0	0	0	0	0	0	0	0	2.08	0	8.7	0	0	0	0	0	0	0	0	0	0	0	0	0	0	0	0	0	0
		Nannoniscidae gen.sp.								0	0	0	0	0	0	0	0	0	0	0	0	0	0	0	0	0	0	8.15	0	0	0	0	0	0	0	0	0	0	0
		Nannoniscoides angulatus Hansen, 1916								0	0	0	0	0	0	0	0	0	0	8.7	0	0	0	0	0	0	0	0	0	0	0	0	0	0	0	0	0	0	0
		Nannoniscoides cf. latedifussus						8.69565		0	0	0	0	0	0	0	0	0	0	0	0	0	0	0	0	0	0	0	0	0	0	0	0	0	0	0	0	0	0
		Nannoniscus aequiremis Hansen, 1916						69.5652		0	0	0	0	0	0	0	0	0	0	0	0	0	0	0	0	0	0	5.43	0	0	0	0	0	0	0	0	0	0	0
		Nannoniscus arcticus Hansen, 1916								0	0	0	0	0	0	0	0	0	0	0	8.7	0	0	0	0	0	0	0	0	0	0	0	0	0	0	0	0	0	0
		Nannoniscus profundus Svavarsson, 1982							8.69565	0	0	6.69	0	0	0	0	0	0	0	0	0	10.9	0	0	0	0	0	0	0	0	0	0	0	0	0	0	0	0	0
		Nannoniscus reticulatus Hansen, 1916					21.7391			0	0	0	0	0	0	0	0	0	0	0	0	0	0	0	0	0	0	0	0	0	0	0	0	0	0	0	0	0	0
		Oecidiobranchus glacialis Malyutina & Kussakin, 1996							26.087	0	0	0	0	0	0	0	0	0	0	0	0	0	0	0	0	0	0	0	0	0	0	0	0	0	0	0	0	0	0
		Oecidiobranchus plebejum (Hansen, 1916)					21.7391			0	0	0	0	0	14.5	0	0	43.5	14.6	8.7	8.7	0	0	0	10.9	6.21	7.25	10.9	7.25	0	0	0	0	0	0	0	0	1.33333	0
		Pleurogonium inerme G. O. Sars, 1883								0	0	0	0	0	0	0	0	0	0	0	0	0	0	0	16.3	0	7.25	2.72	0	0	0	0	0	0	0	0	0	0	0
		Pleurogonium rubicundum (Sars G.O., 1864)								0	0	0	0	0	0	0	0	0	0	0	8.7	0	0	0	0	0	0	0	0	0	0	0	0	0	0	0	0	0	0
		Pseudomesus brevicornis Hansen, 1916							17.3913	0	0	0	0	0	0	0	0	0	0	8.7	0	0	0	0	0	0	7.25	0	0	0	0	0	0	0	0	0	0	0	0
		Saduria sabini (Krøyer, 1849)								130.4	0	0	14.49	0	0	0	10.9	0	0	0	0	0	0	0	0	6.21	0	0	0	0	0	0	0	0	0	0	0	0	0
		Torwolia subchelatus Hessler, 1970								0	0	0	0	7.25	0	0	0	0	0	0	0	0	0	0	0	0	0	0	0	0	0	0	0	0	0	0	0	0	0
	Amphipoda	Aceroides latipes (Sars, 1883)								86.96	0	0	0	0	14.5	0	163	21.7	2.08	0	0	0	0	0	0	43.5	0	0	36.2	0	0	0	0	0	0	0	0	0	0
		Amphilochopsis hamatus Stephensen, 1925						52.1739	8.69565	0	0	0	0	0	0	0	0	0	0	0	0	0	0	0	0	0	0	0	0	0	0	0	0	0	0	0	0	0	0
		Anonyx lilljeborgi Boeck, 1871								0	0	0	0	0	0	0	0	21.7	0	0	0	0	0	0	0	0	0	0	0	0	0	0	0	0	0	0	0	0	0
		Arctolembos arcticus (Hansen, 1887)								43.48	0	0	0	0	0	0	0	0	0	0	0	0	0	0	0	0	0	0	0	0	0	0	0	0	0	0	0	0	0
		Arrhis phyllonyx (Sars, 1858)								12261	0	0	0	0	14.5	0	0	0	0	0	0	0	0	0	0	0	7.25	0	0	0	0	0	0	0	0	0	0	1.33333	0
		Bathymedon nanseni Gurjanova, 1946								86.96	0	0	0	0	0	0	65.2	0	0	0	0	0	0	0	0	0	0	0	0	0	0	0	0	0	0	0	0	0	0
		Byblis erythrops Sars, 1883							8.69565	0	0	0	0	0	0	0	0	0	0	0	0	0	0	0	0	0	0	0	0	0	0	0	0	0	0	0	0	0	0
		Byblis gaimardii (Kröyer, 1846)								0	0	0	0	0	0	21.7	0	21.7	0	0	43.5	0	0	0	0	0	0	0	0	0	0	0	0	0	0	0	0	0	0
		Byblis minuticornis Sars, 1879							8.69565	0	0	0	0	0	14.5	0	0	21.7	8.33	43.5	383	0	0	0	43.5	0	43.5	8.15	0	0	0	0	0	0	0	0	0	0	0
		Centromedon calcaratus G. O. Sars, 1879								0	0	0	0	0	0	0	0	0	0	0	0	0	0	0	0	0	7.25	0	0	0	0	0	0	0	0	0	0	0	0
		Centromedon cf. typhlops								0	0	0	0	0	0	0	0	0	0	0	0	174	0	0	0	0	0	0	0	0	0	0	0	0	0	0	0	26.6667	44
		Centromedon sp.								0	0	0	0	0	0	0	0	0	2.08	0	0	0	0	0	0	0	0	0	0	0	0	0	0	0	0	0	0	0	0
		Dulichiopsis macera (Sars G.O., 1879)								0	0	26.8	0	0	0	0	0	0	0	0	0	0	0	0	0	0	0	0	0	0	0	0	0	0	0	0	0	0	0
		Ericthonius difformis Milne Edwards, 1830								0	0	0	0	0	0	0	0	152	0	0	0	0	0	0	0	0	0	0	0	0	0	0	0	0	0	0	0	0	0
		Halice abyssi Boeck, 1871								0	0	0	0	0	0	0	0	0	0	0	0	0	3.11	0	0	0	0	0	0	0	0	0	0	16	0	0	0	0	0
		Halice malygini (Gurjanova, 1936)					21.7391			0	0	0	14.49	14.5	0	0	0	0	4.17	0	0	0	0	0	0	0	0	2.72	0	0	0	0	0	0	0	0	0	0	0
		Haliragoides inermis (Sars G.O., 1883)								0	0	0	0	0	0	0	0	0	0	0	8.7	0	0	0	0	0	0	0	0	0	0	0	0	0	0	0	0	0	0
		Haploops setosa Boeck, 1871							8.69565	0	0	0	7	0	0	0	0	0	8	0	0	0	0	0	11	6.21	0	5	0	0	0	0	0	0	0	0	0	0	0
		Harpinia mucronata G. O. Sars, 1879	14.4927						8.69565	0	60.87	6.69	28.99	130	275	0	0	130	4.17	139	104	43.5	3.11	14.5	10.9	0	21.7	5.43	7.25	0	0	0	0	0	0	0	0	10.6667	9.33333
		Harpinia propinqua Sars, 1891								0	0	0	0	0	0	0	0	0	0	0	8.7	0	0	0	0	0	0	0	0	0	0	0	0	0	0	0	0	0	0
		Harpiniopsis amundseni (Gurjanova, 1946)								0	0	0	0	0	14.5	0	0	21.7	0	69.6	8.7	0	0	0	0	0	0	0	0	0	0	0	0	0	0	0	0	0	0
		Harpiniopsis similis Stephensen, 1925								0	0	0	0	43.5	72.5	0	0	0	2.08	34.8	0	0	0	0	0	0	14.5	0	0	0	0	0	0	0	0	0	0	0	0
		Hippomedon frigidus Stephensen, 1923								0	0	0	0	0	0	0	0	0	0	8.7	0	0	0	0	0	0	0	0	0	0	0	0	0	0	0	0	0	0	1.33333
		Hippomedon holbolli (Krøyer, 1846)								0	0	0	0	7.25	0	0	0	0	0	0	0	0	0	0	0	0	0	0	0	0	0	0	0	0	0	0	0	0	0
		Idunella aequicornis (G.O. Sars, 1877)								0	0	0	0	0	0	0	0	0	0	0	8.7	0	0	0	0	0	0	0	0	0	0	0	0	0	0	0	0	0	0
		Ischyrocerus cf. brusilovi								0	0	0	0	0	0	0	0	0	2.08	0	8.7	0	0	0	0	0	21.7	0	0	0	0	0	0	0	0	0	0	0	0
		Ischyrocerus tenuicornis (Sars, 1885)								0	0	0	0	0	14.5	0	0	0	0	0	0	10.9	0	0	0	0	0	8.15	0	0	0	0	0	0	0	0	0	0	0
		Lysianassidae gen.sp.								0	0	0	7.246	0	0	0	0	0	0	0	0	0	0	0	0	0	7.25	0	0	0	0	0	0	0	0	0	0	0	0
		Melita cf. quadrispinosa								0	0	87	0	0	0	0	0	0	0	0	0	0	0	0	0	0	0	0	0	0	0	0	0	0	0	0	0	0	0
		Monoculodes cf. latissimanus								0	0	0	0	0	0	0	0	0	0	0	0	0	0	14.5	0	0	0	0	0	0	0	0	0	0	0	0	0	0	0
		Monoculodes norvegicus (Boeck, 1861)								0	0	0	0	0	0	0	0	21.7	0	0	0	0	0	0	0	18.6	0	0	0	0	0	0	0	0	0	0	0	0	0
		Neohela monstrosa (Boeck, 1861)				86.9565				0	0	130	0	0	0	0	0	0	0	0	0	0	0	0	0	0	0	0	0	0	0	0	0	0	0	0	0	1.33333	0
		Oedicerotidae gen.sp. (juv.)								0	0	0	0	0	0	0	0	0	0	0	0	0	0	0	0	0	0	0	0	0	0	0	0	0	0	0	0	0	4
		Onisimus caricus Hansen, 1887								0	0	0	0	0	0	0	0	0	0	0	0	0	0	0	0	6.21	0	0	0	0	0	0	0	0	0	0	0	0	0
		Onisimus leucopis (G.O. Sars, 1879)								0	0	60.2	0	0	0	0	0	0	0	0	0	54.3	0	0	0	0	0	2.72	0	0	0	0	0	0	0	0	0	0	0
		Onisimus sextonae Chevreux, 1926								0	0	0	0	0	0	0	0	0	0	0	0	0	0	0	0	0	0	0	0	0	0	0	0	0	0	0	0	0	6.66667
		Paradulichia typica Boeck, 1870								0	0	0	0	0	0	0	0	0	2.08	0	0	0	0	0	0	0	0	0	0	0	0	0	0	0	0	0	0	0	0
		Paroediceros macrocheir (Sars G.O., 1879)								0	0	0	0	0	0	0	0	0	0	0	0	0	0	0	0	0	0	0	0	0	0	0	0	0	0	0	0	0	1.33333
		Paroediceros propinquus (Goës, 1866)								0	0	0	0	7.25	0	0	0	0	4.17	0	0	0	0	0	0	0	0	2.72	0	0	0	0	0	0	0	0	0	0	0
		Photis reinhardi Krøyer, 1842								0	0	0	0	0	0	21.7	0	65.2	0	0	0	0	0	0	0	0	0	0	0	0	0	0	0	0	0	0	0	0	0
		Pleusymtes pulchellus (Sars, 1876)								0	0	0	0	0	0	0	0	0	0	0	0	0	0	0	0	31.1	0	0	0	0	0	0	0	0	0	0	0	0	0
		Protomedeia fasciata Krøyer, 1842								0	0	0	0	0	0	0	0	21.7	0	0	278	0	0	0	0	12.4	0	0	0	0	0	0	0	0	0	0	0	0	0
		Rhachotropis macropus Sars, 1893								0	0	0	0	0	0	0	0	0	0	0	8.7	0	0	0	0	0	0	0	0	0	0	0	0	0	0	0	0	0	0
		Rostroculodes longirostris (Goës, 1866)								0	0	0	0	0	0	0	0	0	0	0	0	0	0	0	5.43	0	0	0	0	0	0	0	0	0	0	0	0	0	0
		Stegocephalus abyssicola (Oldevig, 1959)								0	0	0	0	0	0	0	0	0	0	8.7	0	0	0	0	0	0	0	0	0	0	0	0	0	0	0	0	0	0	0
		Syrrhoites septentrionalis Stephensen, 1931						8.69565		0	0	0	0	0	0	0	0	0	0	0	0	0	0	0	0	0	0	0	0	0	0	0	0	0	0	0	0	0	0
		Tmetonyx similis (Sars, 1891)								0	0	0	0	0	0	0	0	0	2.08	0	0	0	0	0	0	0	0	0	0	0	0	0	0	0	0	0	0	0	0
		Tmetonyx sp.								0	0	0	0	21.7	0	0	0	0	0	0	0	0	3.11	0	0	0	0	0	0	0	0	0	0	0	0	0	0	0	0
		Tryphosella abyssalis (Stephensen, 1925)								0	0	3.34	0	0	0	0	0	0	0	0	0	0	0	0	0	0	0	0	0	0	0	0	0	0	0	0	0	0	0
		Tryphosella cf. pusilla								0	0	0	0	14.5	0	0	0	0	6.25	0	0	0	0	0	0	0	0	0	0	0	0	0	0	0	0	0	0	0	0
		Unciola sp.								0	0	0	0	0	0	0	0	0	2.08	17.4	0	0	0	0	0	0	0	21.7	0	0	0	0	0	0	0	0	0	0	0
		Wimvadocus torelli (Goës, 1866)								0	0	0	0	0	0	21.7	0	0	0	0	0	0	0	0	0	0	0	0	0	0	0	0	0	0	0	0	0	0	0
	Tanaidacea	Akanthophoreus cf. inermis	14.4927						8.69565	0	0	10	0	7.25	14.5	0	0	0	2.08	8.7	8.7	21.7	0	0	27.2	0	0	0	58	0	0	0	0	0	0	0	0	0	0
		Akanthophoreus gracilis (Krøyer, 1842)								0	0	16.7	14.49	7.25	58	261	0	348	0	52.2	17.4	10.9	0	0	5.43	143	14.5	0	21.7	0	0	0	0	0	0	0	0	0	0
		cf. Chaulipleona sp.								0	0	0	0	0	0	0	0	0	0	0	0	0	0	0	0	0	14.5	0	0	0	0	0	0	0	0	0	0	0	0
		Chauliopleona hastata (Hansen, 1913)								0	0	0	0	29	14.5	0	0	0	2.08	17.4	0	0	3.11	0	0	62.1	0	2.72	0	0	0	0	0	0	0	0	0	0	0
		Collettea cylindrata (Sars, 1882)								0	0	0	0	0	0	0	0	0	0	0	0	0	3.11	0	0	0	0	0	0	0	0	0	0	0	0	0	0	0	0
		Leptognathiidae gen.sp.		43.4783						0	52.174	0	0	0	0	130	0	174	6.25	17.4	17.4	21.7	0	0	0	0	7.25	27.2	0	0	0	0	6	5	0	0	0	1.33333	13.3333
		Meromonakantha irregularis (Hansen, 1913)								0	0	3.34	0	0	0	0	0	0	4.17	0	0	0	0	0	0	0	0	0	0	0	0	0	0	0	0	0	0	0	0
		Pseudosphyrapus anomalus (Sars, 1869)							17.3913	0	0	0	14.49	14.5	0	0	0	21.7	12.5	0	0	0	0	0	0	0	7.25	10.9	21.7	0	0	0	0	0	0	0	0	0	0
		Pseudosphyrapus serratus (Sars, 1882)				130.435				0	0	3.34	0	0	0	0	0	0	0	0	0	21.7	3.11	0	0	0	0	0	0	0	0	0	0	0	0	0	0	12	61.3333
		Pseudotanais affinis group	21.7391	43.4783	43.4783	43.4783		69.5652		0	17.391	3.34	0	36.2	29	0	0	0	10.4	0	0	10.9	0	14.5	21.7	0	0	5.43	7.25	0	0	0	0	0	0	0	0	0	5.33333
		Typhlotanais cf. finmarchicus						8.69565		0	0	0	0	0	0	0	0	0	2.08	0	0	0	0	0	0	6.21	0	5.43	0	0	0	0	0	0	0	0	0	0	0
	Mysida	Erythrops abyssorum G.O. Sars, 1869								0	0	0	0	0	0	0	0	0	0	0	0	0	0	0	5.43	6.21	0	0	0	0	0	0	0	0	0	0	0	0	0
		Erythrops erythrophthalmus (Goës, 1864)								0	0	0	0	0	0	0	21.7	0	0	0	0	0	0	0	0	0	0	0	0	0	0	0	0	0	0	0	0	0	0
	Decapoda	Hymenodora glacialis (Buchholz, 1874)								0	0	0	0	0	0	0	0	0	0	0	0	0	3.11	0	0	0	0	0	0	0	0	0	0	0	0	0	0	0	0
Acarina	Halacaridae	Copidognathus oculatus (Hodge, 1863)			86.9565			34.7826		0	8.6957	0	0	0	0	0	0	0	0	0	0	0	0	0	0	0	0	0	0	0	0	0	0	0	0	0	0	0	0
		Halacaridae gen.sp.								0	8.6957	0	0	0	14.5	0	0	0	0	0	0	0	0	0	0	0	0	0	0	0	0	0	0	0	0	0	0	0	0
Bryozoa	Ctenostomatida	Alcyonidium disciforme Smitt, 1872								0	0	0	0	0	0	0	0	21.7	0	0	0	0	0	0	0	0	0	0	0	0	0	0	0	0	0	0	0	0	0
		Alcyonidium gelatinosum (Linnaeus, 1767)								0	0	0	0	0	0	0	0	0	0	8.7	0	0	0	0	0	6.21	0	0	0	0	0	0	0	0	0	0	0	0	0
		Alcyonidium radicellatum Kluge, 1946								0	0	0	0	0	14.5	0	0	0	0	0	8.7	0	0	0	0	0	72.5	0	0	0	0	0	0	0	0	0	0	0	0
		Nolella sp.								0	0	0	0	0	0	0	0	0	0	0	0	0	0	0	0	0	0	0	0	6	0	0	36	0	0	0	0	0	0
	Cheilostomatida	Aquiloniella scabra (van Beneden, 1848)					43.4783			0	0	0	0	0	0	0	0	0	0	0	0	0	0	0	0	0	0	0	0	0	0	0	0	0	0	0	0	0	0
		Callopora craticula (Alder, 1856)								0	0	0	0	0	0	0	0	21.7	0	0	0	0	0	0	0	0	0	0	0	0	0	0	0	0	0	0	0	0	0
		Celleporaria nodulosa (Busk, 1881)						95.6522		0	0	0	0	0	0	0	0	21.7	0	17.4	0	0	0	0	5.43	0	7.25	0	0	0	0	0	0	0	0	0	0	0	0
		Cribrilina watersi Andersson, 1902						8.69565		0	0	0	0	0	0	0	0	0	0	0	0	0	0	0	0	0	0	0	0	0	0	0	0	0	0	0	0	0	0
		Escharella sp.							8.69565	0	0	0	0	0	0	0	0	0	0	0	0	0	0	0	0	0	0	0	0	0	0	0	0	0	0	0	0	0	0
		Escharoides bidenkapi (Kluge, 1946)						173.913		0	0	0	0	0	0	0	0	0	0	0	0	0	0	0	0	0	0	0	0	0	0	0	0	0	0	0	0	0	0
		Escharoides jacksoni (Waters, 1900)								0	0	0	0	0	0	0	0	0	0	0	0	0	0	0	0	6.21	0	0	0	0	0	0	0	0	0	0	0	0	0
		Eucratea loricata (Linnaeus, 1758)								0	0	0	0	0	0	21.7	0	21.7	0	0	0	0	0	0	0	0	21.7	0	0	0	0	0	0	0	0	0	0	0	0
		Kinetoskias smitti Danielssen, 1868								0	0	0	0	0	0	0	0	0	0	0	0	0	0	0	0	0	29	0	0	0	0	0	0	0	0	0	0	0	0
		Notoplites normani (Nordgaard, 1900)						173.913		0	0	0	0	0	0	0	0	0	0	8.7	0	0	0	0	0	0	58	0	0	0	0	0	0	0	0	0	0	0	0
		Notoplites smitti (Norman, 1868)						269.565		0	0	0	0	0	0	0	0	0	0	0	0	0	0	0	0	0	0	0	0	0	0	0	0	0	0	0	0	0	0
		Palmicellaria skenei (Ellis & Solander, 1786)						95.6522		0	0	0	0	0	0	0	0	0	0	0	0	0	0	0	0	0	0	0	0	0	0	0	0	0	0	0	0	0	0
		Porella sp.						69.5652		0	0	0	0	0	0	0	0	0	0	0	0	0	0	0	5.43	0	0	0	0	0	0	0	0	0	0	0	0	0	0
		Pseudoflustra birulai Kluge, 1929								0	0	0	0	0	0	0	0	0	0	0	0	0	0	0	0	0	7.25	0	0	0	0	0	0	0	0	0	0	0	0
		Pseudoflustra hincksi Kluge, 1946						52.1739		0	0	0	0	0	0	0	0	0	0	0	0	0	0	0	0	0	21.7	0	0	0	0	0	0	0	0	0	0	0	0
		Pseudoflustra sinuosa (Andersson, 1902)						78.2609		0	0	0	0	0	0	0	0	0	0	8.7	0	0	0	0	0	0	0	0	0	0	0	0	0	0	0	0	0	0	0
		Reteroporella beaniana (King, 1846)						17.3913		0	0	0	0	0	0	0	0	0	0	0	0	0	0	0	0	0	0	0	0	0	0	0	0	0	0	0	0	0	0
		Sarsiflustra abyssicola (Sars G.O., 1872)								0	0	0	0	0	0	0	0	0	0	0	0	0	0	0	0	0	21.7	0	0	0	0	0	0	0	0	0	0	0	0
		Smittoidea glaciata (Waters, 1900)						60.8696		0	0	0	0	0	0	0	0	0	0	0	0	0	0	0	0	0	0	0	0	0	0	0	0	0	0	0	0	0	0
		Smittoidea reticulata (MacGillivray, 1842)						208.696		0	0	0	0	0	0	0	0	0	0	0	0	0	0	0	0	0	0	0	0	0	0	0	0	0	0	0	0	0	0
		Tessaradoma gracile (M. Sars, 1851)						8.69565		0	0	0	0	0	0	0	0	0	0	0	0	0	0	0	0	0	0	0	0	0	0	0	0	0	0	0	0	0	0
		Tricellaria gracilis (Van Beneden, 1848)						295.652		0	0	0	0	0	0	0	0	0	0	0	0	0	0	0	0	6.21	0	0	0	0	0	0	0	0	0	0	0	0	0
		Uschakovia gorbunovi Kluge, 1946								0	0	0	0	0	0	0	0	0	0	8.7	0	0	0	0	0	0	65.2	0	0	0	0	0	0	0	0	0	0	0	0
	Cyclostomatida	Berenicea arctica Kluge, 1946						513.043		0	0	0	0	0	0	0	0	0	0	0	0	0	0	0	0	0	0	0	0	0	0	0	0	0	0	0	0	0	0
		Crisia sp.						8.69565		0	0	0	0	0	0	0	0	0	0	0	0	0	0	0	0	0	65.2	0	0	0	0	0	0	0	0	0	0	0	0
		Diplosolen intricarius (Smitt, 1872)						478.261		0	0	0	0	0	0	0	0	0	0	0	0	0	0	0	0	0	0	0	0	0	0	0	0	0	0	0	0	0	0
		Filicrisia smitti (Kluge, 1946)						104.348		0	0	0	0	0	0	0	0	0	0	0	0	0	0	0	0	0	0	0	0	0	0	0	0	0	0	0	0	0	0
		Idmidronea atlantica (Forbes, in Johnston, 1847)						695.652		0	0	0	0	0	0	0	0	0	0	0	0	0	0	0	0	0	0	0	0	0	0	0	0	0	0	0	0	0	0
		Lichenopora sp.						8.69565		0	0	0	0	0	0	0	0	0	0	0	0	0	0	0	0	0	0	0	0	0	0	0	0	0	0	0	0	0	0
		Tubulipora fruticosa Kluge, 1946						1086.96	8.69565	0	0	0	7.246	0	0	0	0	65.2	2.08	0	0	0	0	0	0	0	0	0	0	0	0	0	0	0	0	0	0	0	0
		Cyclostomatida gen.sp.								0	0	0	0	0	0	0	0	0	0	0	0	0	0	0	0	6.21	58	0	0	0	0	0	0	0	0	0	0	0	0
Brachyopoda	Terebratulida	Terebratulina retusa (Linnaeus, 1758)						17.3913		0	0	0	0	0	0	0	0	0	0	0	0	0	0	0	0	0	0	0	0	0	0	0	0	0	0	0	0	0	0
Echinodermata	Crinoidea	Bathycrinus carpenteri (Danielssen & Koren, 1877)								0	0	3.34	0	0	0	0	0	0	0	0	0	0	0	0	0	0	0	5.43	0	0	0	0	0	0	0	0	0	0	0
		Poliometra prolixa (Sladen, 1881)						26.087		0	0	0	0	0	0	0	0	0	0	0	0	0	0	0	0	0	0	0	0	0	0	0	0	0	0	0	0	0	0
	Echinoidae	Pourtalesia jeffreysi Thomson, 1873	14.4927		14.4927					0	0	0	0	0	0	0	0	0	0	0	0	0	0	0	0	0	0	0	0	0	0	0	0	0	0	0	0	0	0
	Ophiuroidea	Ophiacantha bidentata (Bruzelius, 1805)						60.8696	26.087	0	0	0	0	21.7	29	0	0	0	0	34.8	0	0	0	0	0	12.4	21.7	0	0	0	0	0	0	0	0	0	0	0	0
		Ophiocten sericeum (Forbes, 1852)								86.96	0	0	7.246	0	43.5	87	43.5	652	4.17	0	43.5	0	0	0	87	124	0	0	0	0	0	0	0	0	0	0	0	0	0
		Ophiopleura borealis Danielssen & Koren, 1877					21.7391			0	0	0	0	0	0	0	0	0	2.08	0	0	0	0	0	21.7	6.21	7.25	0	36.2	0	0	0	0	0	0	0	0	0	0
		Ophioscolex glacialis Müller & Troschel, 1842								0	0	0	0	0	0	0	0	0	0	0	0	0	0	0	0	0	0	2.72	0	0	0	0	0	0	0	0	0	0	0
		Ophiura robusta (Ayres, 1854)							17.3913	0	0	0	0	0	0	0	0	0	0	0	0	0	0	0	0	0	0	0	0	0	0	0	0	0	0	0	0	0	0
	Asteroidea	Ctenodiscus crispatus (Retzius, 1805)								0	0	0	0	0	0	0	0	21.7	0	0	0	0	0	0	5.43	0	0	0	7.25	0	0	0	0	0	0	0	0	0	0
		Pontaster tenuispinus (Düben & Koren, 1846)								0	0	0	0	0	0	0	0	0	0	0	0	0	0	0	5.43	0	0	0	0	0	0	0	0	0	0	0	0	0	0
	Holothuroidea	Elpidia heckeri Baranova, 1989								0	0	0	0	0	0	0	0	0	0	0	0	0	9.32	0	0	0	0	0	0	0	0	0	0	5	0	5	16	0	0
		Kolga hyalina Danielssen & Koren, 1879								0	0	0	0	0	0	0	0	0	0	0	0	10.9	3.11	0	0	0	0	0	0	0	0	0	0	0	0	0	0	0	0
		Myriotrochus eurycyclus Heding, 1935								0	0	0	0	0	0	0	0	0	0	0	17.4	0	0	0	10.9	0	0	0	36.2	0	0	0	0	0	0	0	0	0	0
		Myriotrochus rinkii Steenstrup, 1851								43.48	0	0	0	0	0	0	10.9	0	0	0	0	0	0	0	0	0	0	0	0	0	0	0	0	0	0	0	0	0	0
		Acanthotrochus mirabilis Danielssen & Koren, 1881	36.2319							0	0	0	0	0	0	0	0	0	0	0	0	0	0	0	0	0	0	0	0	0	0	0	0	0	0	0	0	2.66667	0
		Prototrochus theeli Östergren, 1905								0	0	23.4	0	0	0	0	0	0	0	0	0	0	0	0	0	0	0	2.72	0	0	0	0	0	0	0	0	0	2.66667	6.66667
		Prototrochus zenkevitchi (Belyaev, 1970)			14.4927		21.7391			0	0	0	0	0	0	0	0	0	0	0	0	0	0	0	0	0	0	0	0	0	0	0	0	0	0	0	0	0	0
		Trochoderma elegans Théel, 1877								0	0	0	0	0	0	0	0	0	0	0	0	0	0	0	65.2	6.21	0	0	0	0	0	0	0	0	0	0	0	0	0
Enteropneusta	Harrimaniidae	Harrimaniidae gen.sp.								0	0	43.5	0	87	58	65.2	0	109	12.5	26.1	26.1	10.9	0	0	5.43	12.4	7.25	0	7.25	0	0	0	0	0	0	0	0	0	0
Ascidiacea	Didemnidae	Didemnum albidum (Verrill, 1871)						78.2609		0	0	0	0	0	0	0	0	0	0	0	0	0	0	0	0	0	7.25	0	0	0	0	0	0	0	0	0	0	0	0
	Polyclinidae	Synoicum pulmonaria (Ellis & Solander, 1786)						17.3913		0	0	0	0	0	0	0	0	0	0	0	0	0	0	0	0	0	0	0	0	0	0	0	0	0	0	0	0	0	0
	Molgulidae	Eugyra pedunculata Traustedt, 1886						60.8696		0	0	0	0	0	0	0	0	43.5	0	0	0	0	0	0	0	0	0	0	0	0	0	0	0	0	0	0	0	0	2.66667
		Molgula cf. siphonalis								0	0	0	0	0	0	0	0	0	2.08	0	0	0	0	0	0	0	0	2.72	0	0	0	0	0	0	0	0	0	0
		Rhizomolgula globularis (Pallas, 1776)													15	65
Incertae sedis		Ova inc.sedis								0	0	0	0	0			0	0	0	0	0	0	0	0	0	0	0	0	0	6	0	0	0	5	0	0	0	0	0
		SUM	1064.72	303.87	550.232	565.217	913.043	8860.39	2486.96	24956.6	947.828	1082.92	1586.68	2919.85	4122.6	6499.3	8739.4	7889.3	970.56	3949.1	2957.2	652.3	149.17	434.5	5195.6	4874.88	4898.1	1214.31	3020.95	12	46	21	209	97	78	20	57	220	333.333
		Depth (m)	2828	2566	2993	2025	1024	534	286	38	2962	2130	981	517	191	73	54	92	1026	552	284	1991	3236	3054	193	101	577	1216	235	4008	3432	3601	4167	4038	4352	4381	4374	2390	2040

## Sheet: biomass per sq.m
Taxon	Group	Higher taxon	Group	Species	ARK IX/4 (Barents Sea)							ARK IX/4 (Laptev Sea)																				ARK XXVII/3								AMK-63
					14	17	19	20	24	25	27	31	32	35	38	39	40	41	43	44	47	48	49	50	53	54	64	68	69	70	71	229	241	262	278	326	339	355	368	5225	5227
Porifera	Demospongia	Porifera	Demospongia	Asbestopluma pennatula (Schmidt, 1875)	0	0	0	0	0	0.135652	0	0	0	0	0	0	0.73768	0	0	0	0	0.0113	0	0	0	0	0	0	0.07971	0	0	0	0	0	0	0	0	0	0	0	0
				Cladorhiza gelida Lundbeck, 1905	0	0	0	0	0	0.00087	0	0	0.00017	0	0	0	0	0	0	0	0	0	0	0	0	0	0	0	0.00072	0	0	0	0	0	0	0	0	0	0	0	0
				Craniella cranium (Müller, 1776)	0	0	0	0	0	113.832	0.015652	0	0	0	0	0	0	0	0	0.06087	0	0	0	0	0	0	0	0	0.00435	0	0	0	0	0	0	0	0	0	0	0	0
				Crella pertusa (Topsent, 1890)	0	0	0	0	0	0	0	0	0	0	0	0	0	0	0	0	0	0	0	0	0	0	0	0	0.0058	0	0	0	0	0	0	0	0	0	0	0	0
				Forcepia fabricans (Schmidt, 1874)	0	0	0	0	0	0.00087	0	0	0	0	0	0	0	0	0	0	0	0	0	0	0	0	0	0	0	0	0	0	0	0	0	0	0	0	0	0	0
				Geodia barretti Bowerbank, 1858	0	0	0	0	0	2.04	0	0	0	0	0	0	0	0	0	0	0	0	0	0	0	0	0	0	0	0	0	0	0	0	0	0	0	0	0	0	0
				Haliclona sp.	0	0	0	0	0	15.8104	0	0	0	0	0	0	0	0	0	0	0	0	0	0	0	0	0	0	0	0	0	0	0	0	0	0	0	0	0	0	0
				Hymedesmia sp.	0	0	0	0	0	0	0.004348	0	0	0	0	0	0	0	0	0	0	0	0	0	0	0	0	0	7.2e-05	0	0	0	0	0	0	0	0	0	0	0	0
				Lissodendoryx complicata (Hansen, 1885)	0	0	0	0	0	26.5487	0	0	0	0	0	0	0	0	0	0	0	0	0	0	0	0	0	0	0	0	0	0	0	0	0	0	0	0	0	0	0
				Myxilla pedunculata Lundbeck, 1905	0	0	0	0	0	0.021739	0	0	0	0	0	0	0	0	0	0	0	0	0	0	0	0	0	0	0	0.01101	0	0	0	0	0	0	0	0	0	0	0
				Oscarella sp.	0	0	0	0	0	68.32	0	0	0	0	0	0	0	0	0	0	0	0	0	0	0	0	0	0	0	0	0	0	0	0	0	0	0	0	0	0	0
				Polymastia sp.	0	0	0	0	0	0.004348	0	0	0	0	0	0	0	0	0	0	0	0	0	0	0	0	0	0	0	0	0	0	0	0	0	0	0	0	0	0	0
				Radiella sol Schmidt, 1870	0	0	0	0	0	0	0	0	0	0	0	0	0	0	0	0	0	0.00174	1.36696	0	0	0	0	0	0.02536	8.7e-05	0	0	0	0	0	0	0	0	0	0	0
				Suberites domuncula (Olivi, 1792)	0	0	0	0	0	0.004348	0	0	0	0	0.00797	0	0	0.02826	0	0.14783	0	0	0	0	0	0	0	0	0.00435	2.9e-05	0	0	0	0	0	0	0	0	0	0	0
				Tentorium semisuberites (Schmidt, 1870)	0	0	0	0	0	0	0.002609	0	0.61365	0	0	0	0	0	0	0	0	0	0	0	0	0	0	0	0.09783	0.22238	0	0	0	0	0	0	0	0	0	0	0
				Thenea abyssorum Koltun, 1964	0.045565	0	0	0	0.000217	0	0	0	0.38165	0	0	0	0	0	0	0	0	0	0	0	0.10438	0.46188	0	0	0	0	0	0	0.3906	0.059	0.0012	0	0	0	0	0	0
				Thenea muricata (Bowerbank, 1858)	0	0	0	0	0	0.007826	0	0	0	0	0	0	0	0	0	0	0	0	0	0	0	0	0	0	0.28333	0	0	0	0	0	0	0	0	0	0	0	0
	Calcarea		Calcarea	Clathrina sp.	0	0	0	0	0	0.031304	0	0	0	0	0	0	0	0	0	0	0	0.04	0	0	0	0	0	0	0	0	0	0	0	0	0	0	0	0	0	0	0
				Sycon sp.	0	0	0.028986	0	0	0.332174	0	0	0	0	0	0	0	0	0	0.0087	0	0.06783	0.00087	0	0	0	0	0	0.31087	2.9e-05	0	0	0	0	0	0	0	0	0	0	0
	Hexactinellida		Hexactinellida	Caulophacus arcticus (Hansen, 1885)	0	0	0	0	0	0	0	0	0	0	0	0	0	0	0	0	0	0	0	0	0.33792	0	0	0	0	0	0	0	0	0	0	0	0	0	0	0	0
				Trichasterina borealis Schulze, 1900	0	0	0	0	0	3.53826	0	0	0	0	0	0	0	0	0	0	0	0	0	0	0	0	0	0	0	0	0	0	0	0	0	0	0	0	0	0	0
Cnidaria	Actinaria	Cnidaria	Actinaria	Amphianthus margaritaceus (Danielssen, 1890)	0	0	0	0	0	0	0	0	0	0	0	0	0	0	0	0	0	0	0	0	0	0	0	0	0	0	0	0	0	0	0	0	0	0	0	0	0
				Athenaria gen.sp.	0	0	0	0	0	0	0	0	0	0.05117	0	0	0	0	0	0	0	0	0	0	0	0	0	0	0	0	0	0	0	0	0	0	0	0	0	0	0
				Bathyphellia margaritacea (Danielssen, 1890)	0.02113	0.43913	0	0	0	0	0	0	0.168	3.40334	0	0	0	0	0	0	0	0	0	0	0.16888	0	0	0	0	0	0	0	0	0	0.3214	0	0	0	0	0	0
				Bolocera tuediae (Johnston, 1832)	0	0	0	0	0	0.093913	0	0	0	0	0	0	0	0	0	0	0	0	0	0	0	0	0	0	0	0	0	0	0	0	0	0	0	0	0	0	0
				Edwardsiella carnea (Gosse, 1856)	0	0	0	0	0	0	0	0	0	0	0	0.00145	0	0	0	0	0	0	0	0	0	0	0	0	0	0	0	0	0	0	0	0	0	0	0	0	0
				Edwardsiidae gen.sp.	0	0	0	0	0	0	0	0	0	0	0	0	0.55072	0	0	0.05217	0	0	0	0	0	0	0	0	0.02101	0	1.5587	0	0	0	0	0	0	0	0	0	0
				Hormathiidae gen.sp.	0	0	0.000145	0	0	0	0	0	0	0	0	0.00043	0	0	0	0.06087	0	0	0.02609	0	0	0	0	0	0	0	0	0	0	0	0	0	0	0	0	0.02	0
	Ceriantharia		Ceriantharia	Cerianthus vogti Danielssen, 1890	0	0	0	0	0	0	0	0	0	0	0	0	0	0	0	0	0	1.68261	0	0	0	0	0	0	0	0	0	0	0	0	0	0	0	0	0	0	0
	Zoantharia		Zoantharia	Epizoanthus erdmanni (Danielssen, 1890)	0	0	0	0	0	0	1.01913	0	0	0	0	0	0	0	0	0	0	0	0	0	0	0	0	0	0	0	0	0	0	0	0	0	0	0	0	0	0
				Isozoanthus bulbosus Carlgren, 1913	0	0	0	0	0	0	0	0	0	0.04314	0.13841	0	0	0	0	0	0	0.19826	0	0.9913	0.06345	0	0	0	0.49493	1.72134	0	0	0	0	0	0	0	0	0	0	0.977
	Alcyonacea		Alcyonaria	Clavularia arctica (Sars, 1860)	0	0	0	0	0	0	0	0	0	0	0	0	0	0	0	0	0	0	0	0	0	0	0	0	0.07319	0	0	0	0	0	0	0	0	0	0	0	0
				Gersemia fruticosa Sars, 1860	0	0	0	0	0	3.78696	0	0	0	0	0	0	0	0.02391	0	95.713	0	0.00087	0	0	0	0	0	10.6422	1.21449	0	0	0	0	0	0	0	0	0	0	0	0
				Gersemia rubiformis (Ehrenberg, 1834)	0	0	0	0	0	0.196522	0	0	0	0	0	0	0	0	0	0	0	0	0	0	0	0	0	0	0	0	0	0	0	0	0	0	0	0	0	0	0
	Pennatulacea		Pennatulacea	Virgularia mirabilis (Müller, 1776)	0	0	0	0	0	0	0	0	0	0	0	0	0	0	0	0	0	0.00783	0	0	0	0	0	0	0	0	0	0	0	0	0	0	0	0	0	0	0
	Scyphozoa		Scyphozoa	Stephanoscyphus	0	0	0	0	0.173913	0	0	0	0	0	0.02319	0.08623	0	0	0	0	0.08846	0	0	0	0	0	0	0	0.04275	0.02569	0	0	0	0	0	0	0	0	0	0	0
	Hydrozoa		Hydrozoa	Boreohydra simplex Westblad, 1937	0	0	0	0	0	0	0	0	0	0	0	0	0	0	0	0	0	0	0	0	0	0	0.00036	0.00012	0	0	0	0	0	0	0	0	0	0	0	0	0
				Corymorpha groenlandica (Allman, 1876)	0	0	0	0	0	0	0	0	0	0	0	0	0	0	0	0	3.9e-05	0	0	0	0	0	0	0	0	0	0	0	0	0	0	0	0	0	0	0	0
				Euphysa aurata Forbes, 1848	0	0	0	0	0	0	0	0	0	0	0	0	0	0	0	0	0	0.00017	0	0	0	0	0	6.2e-05	0	0	0	0	0	0	0	0	0	0	0	0	0
				Grammaria borealis (Levinsen, 1893)	0	0	0	0	0	0	0	0	0	0	0	0	0	0	0	0	0	0	0	0	0	0	0	0	0.04565	0	0	0	0	0	0	0	0	0	0	0	0
				Halitholus yoldiaearcticae (Birula, 1897)	0	0	0	0	0	0	0	0	0	0	0	0	0	0	0	0	0	0	0	0	0	0	0	0	0	0	0	0	0	0	0	0	0	0	0	0	0
				Lafoea dumosa (Fleming, 1820)	0	0	0	0	0	0	0	0	0	0	0	0	0	0	0	0	0	0	0	0	0	0	0.00435	0	7.2e-05	0	0	0	0	0	0	0	0	0	0	0	0
				Sertularia sp.	0	0	0	0	0	0	0	0	0	0	0	0	0	0	0	0.1913	0	0	0	0	0	0	0	0	0	0	0	0	0	0	0	0	0	0	0	0	0
				Symplectoscyphus tricuspidatus (Alder, 1856)	0	0	0	0	0	0	0	0	0	0	0	0	0	0	0	0	0	0	0	0	0	0	0	0	0	0	0	0	0	0	0	0	0	0	0.0021	0.001	0
				Hydrozoa gen.sp.	0	0	0	0	0	0	0	0	0	0	0	0	0	0	0	0	0	0	0	0	0	0	0	0	0	0	0	0	0	0	0	0	0	0	0	0	0.004
Polychaeta	Acrocirridae	Polychaeta	Acrocirridae	Flabelligella sp.	0	0	0	0	0	0	0.001739	0	0	0	0	0.00109	0	0	0	0	0	0	0.00707	0	0	0	0	0.0213	0.00061	0.00011	0.00036	0	0	0	0	0	0	0	0	0	0
				Flabelligena cirrata (Hartman & Fauchald, 1971)	0	0	0	0	0	0.001391	0	0	0	0	0	0	0.00022	0	0	0	0	0	0	0	0	0	0	0	0	0	0	0	0	0	0	0	0	0	0	0	0
	Ampharetidae		Ampharetidae	Amage auricula Malmgren, 1866	0	0	0	0	0	0	0	0	0	0	0	0.00145	0	0	0	0	0	0.00522	0	0	0	0	0.00014	7.2e-05	0.05913	0	0	0	0	0	0	0	0	0	0	0	0
				Ampharete acutifrons (Grube, 1860)	0	0	0	0	0	0	0.003478	0	0	0	0	0	0	0	0	0	0	0	0	0	0	0	0	0	0	0	0	0	0	0	0	0	0	0	0	0	0
				Ampharete borealis (M. Sars, 1856)	0	0	0	0	0	0	0	0	0	0	0	0	0	0	0.06087	0	0	0	0	0	0	0	0	0	0	0	0	0	0	0	0	0	0	0	0	0	0
				Ampharete finmarchica (M. Sars, 1856)	0	0	0	0	0	0	0	0	0	0	0	0	0	0	0	0.02609	0	0	0	0	0	0	0	0	0	0	0	0	0	0	0	0	0	0	0	0	0
				Ampharete agg. lindstroemii	0	0	0	0	0	0	0	0	0	0	0	0.01232	0	0	0	0	0.05939	0.00522	0	0	0	0	0	0	0.01043	0	0	0	0	0	0	0	0	0	0	0	0
				Anobothrus gracilis (Malmgren, 1866)	0	0	0	0	0	0	0	0	0	0	0	0	0	0	0	1.2087	0	0	0	0	0	0	0.29855	7.2e-05	0	0	0	0	0	0	0	0	0	0	0	0	0
				Anobothrus laubieri (Desbruyères, 1978)	0	0	0	0	0	0	0.006174	0	0	0	0	0	0.01522	0	0	0	0.00036	0.00626	0	0	0	0	0.00326	0.00217	0.02	0	0	0	0	0.0111	0.0399	0.0094	0.0083	0	0	0	0
				Glyphanostomum pallescens (Théel, 1879)	0	0	0	0	0	0	0	0	0	0	0	0	0	0	0	0.11304	0	0	0	0	0	0	0.00725	0.00362	0	0	0	0	0	0	0	0	0	0	0	0	0
				Grubianella klugei (Pergament & Khlebovich, 1964)	0	0	0	0	0	0	0	0	0	0	0	0	0	0	0	0	0	0	0	0	0	0	0	0	0	0.03659	0	0	0	0	0	0	0	0	0	0	0
				Melinna elisabethae McIntosh, 1914	0	0	0	0	0	0	0	0	0	0	0	0	0.03696	0	0	0.00435	0	0	0.00011	0	0	0	0.02609	0	0	0	0	0	0	0	0	0	0	0	0	0	0
				Melinnopsis arctica (Annenkova, 1931)	0	0	0	0	0.828261	0	0	0	0	0	0.64565	0.36739	0	0	0	0	1.00743	0.88304	0	0	0	0	0	0	1.25391	0.63888	0	0	0	0	0	0	0	0	0	0	0
				Samythella elongata Verrill, 1873	0	0	0	0	0	0	0	0	0	0	0	0	0.02391	0	0	0	0	0.424	0	0	0	0	0.00616	0.00942	0.06652	0	0	0	0	0	0	0	0	0	0	0	0
				Sosane bathyalis (Holthe, 1986)	0.000957	0	0	0	0	0	0	0	0	0.0004	0.0008	0	0	0	0	0	3.6e-05	8.7e-05	0	0	0	0	0	0	0.00087	0	0	0	0	0	0	0	0	0	0	0	0.0025
				Sosane wireni (Hessle, 1917)	0	0	0	0	0	0	0	0	0	0	0	0	0.00652	0.01522	0	0	0	0	0	0	0	0	0.03188	0.08696	0	0	0.00616	0	0	0	0	0	0	0	0	0	0
				Ymerana pteropoda Holthe, 1986	0.002957	0	0.004928	0	0	0	0	0	0	0	0	0	0	0	0	0	0	0	0	0	3.1e-05	0	0	0	0	0	0	0	0.0028	0	0.0107	0.0131	0.0015	0	0	0	0
	Capitellidae		Capitellidae	Capitella capitata complex	0	0	0	0	0	0	0	0	0	0	7.2e-05	0	0	0	0	0	0	0	0.04022	0	0	0	0	0	0	0	0	0	0	0	0	0	0	0	0	0	0
				Heteromastus filiformis (Claparède, 1864)	0	0	0	0	0	0	0	0	0	0	0	0	0	0.2587	0	0	0	0	0	0	0	0	0.07029	0	0	0	0	0	0	0	0	0	0	0	0	0	0
				Notomastus sp.	0	0	0	0	0	0	0.045217	0	0	0.40702	0.11594	0.06014	0.06522	0	0	0	0.03542	0.03391	0	0	0	0	0	0	0.00174	0.06924	0.03623	0	0	0	0	0	0	0	0	0	0.012
	Chaetopteridae		Chaetopteridae	Phyllochaetopterus bhaudi Jirkov, 2001	0	0	0	0	0	0	0	0	0	0	0	0	0	0	0	0	0	0.11739	0	0	0	0	0	0	0.19565	0.00438	0	0	0	0	0	0	0	0	0	0	0
				Spiochaetopterus typicus M. Sars, 1856	0	0	0	0	0	0	0	0	0	0.00033	1.38406	1.96377	1.1913	0	0	15.0522	0.05939	0.02435	0	0	0	0	0.58696	0.0971	0.00435	0	0.22464	0	0	0	0	0	0	0	0	0.194	0.138
	Chrysopetalidae		Chrysopetalidae	Dysponetus pygmaeus Levinsen, 1879	0	0	0	0	0	0	0	0	0	0	0	0	0	0	0.01043	0	0	0	0	0	0	0	0	0	0	0	0	0	0	0	0	0	0	0	0	0	0
	Cirratulidae		Cirratulidae	Chaetozone jubata Chambers & Woodham, 2003	0.010957	0	0.001449	0	0	0	0	0	0.01252	0.00632	0	0	0	0	0	0	7.2e-05	0	0	0.00897	0.00075	0.01159	0	0	0	0.00682	0	0	0	0	0.0042	0	0.0119	0	0.0104	0	0
				Chaetozone setosa Malmgren, 1867	0	0	0	0	0	0	0.036522	0.25652	0	0	0	0.00543	0.06087	0.39783	0.03478	0.32174	0	0.01217	0.06087	0	0	0	0.08551	0.03913	0.01391	0	0.00072	0	0	0	0	0	0	0	0	0	0
				Tharyx sp.	0.000174	0.00087	0	0	0	0	0.063478	1.13043	0.00261	0.00448	0.0213	0.15072	0.52391	0.53478	1.71478	2.4087	0.04043	0.02652	0	0.00897	3.1e-05	0	0.28623	0.44565	0.02348	0.04016	0.01957	0	0.001	0	0	0.0039	0.0054	0	0	0.0035	0.009
	Cossuridae		Cossuridae	Cossura longocirrata Webster & Benedict, 1887	0	0	0	0	0	0	0	0	0	0	0	0.00072	0	0.01217	0.11826	0	0	0	0	0	0	0	0.00217	0	0	0	0	0	0	0	0	0	0	0	0	0	0
	Dorvilleidae		Dorvilleidae	Schistomeringos cf. caecus	0	0	0	0	0	0	0	0	0	0	0	0.0058	0	0.00348	0.02609	0.06087	0	0	0.06087	0	0	0	0.00145	0.01449	0.12261	0	0.0029	0	0	0	0	0	0	0	0	0	0
	Flabelligeridae		Flabelligeridae	Brada villosa (Rathke, 1843)	0	0	0	0	0	0	0	0	0	0	0	0	0	0	0.05217	0	0	0	0	0	0	0	0	0	0	0	0	0	0	0	0	0	0	0	0	0	0
				Diplocirrus hirsutus (Hansen, 1878)	0	0	0	0	0	0	0	0	0	0	0	0.16594	0	0	0	0	0	0.01783	0.00663	0	0	0	0.05072	0.01667	0	0	0	0	0	0	0	0	0	0	0	0	0
	Glyceridae		Glyceridae	Glycera capitata Örsted, 1843	0	0	0	0	0	0	0.00087	0	0	0	0	0	0	0	0	0	0	0	0	0	0	0	0	0	0	0	0	0	0	0	0	0	0	0	0	0	0
	Hesionidae		Hesionidae	Hesionidae gen.sp.	0	0	0.000145	0	0	0	0	0	0	0	7.2e-05	0	0	0	0	0	0	0	0	0	0	0	0	0	0	0	0	0	0	0	0	0	0	0	0	0	0
	Lumbrineridae		Lumbrineridae	Abyssoninoe cf. scopa	8.7e-05	0	0	0	0	0	0.113913	0	0	0.03191	7.2e-05	0.12717	0.34783	0	0	0	0.48846	0	0	0.00897	0.00376	0	0	0	0	0	0	0	0	0	0	0	0	0	0	0.01	0.019
				Lumbrineris latreilli Audouin & Milne Edwards, 1834	0	0	0	0	0.536957	0	0	0	0.00043	0	7.2e-05	0	0	0	0	0	0	0	0	0.01027	0.00025	0	0	0	0.03043	0.04529	0	0	0	0	0	0	0	0	0	0	0
				Lumbrineris tetraura (Schmarda, 1861)	0	0	0	0	0	0	0	0	0	0	0	0	0	0	0	0	0	0.00609	0	0	0	0	0	0	0	0	0	0	0	0	0	0	0	0	0	0	0
				Scoletoma fragilis (O.F. Müller, 1776)	0	0	0	0	0	0	0	0	0	0	0	0	0	1.34565	0	1.2	0	0	0.40217	0	0	0	0.34928	0.47536	0	0	0.16377	0	0	0	0	0	0	0	0	0	0
	Maldanidae		Maldanidae	Clymenura polaris (Théel, 1879)	0	0	0	0	0	0.003478	0	0	0	0	0.02029	0.10507	0.03804	0	0	0.01739	0	0.00783	0	0	0	0	0.00036	0	0	0	0	0	0	0	0	0	0	0	0	0	0
				Isocirrus planiceps (M. Sars in G.O. Sars, 1872)	0	0	0	0	0	0	0	0	0	0	0	0	0	0	0	0	0.17889	0.38304	0.02065	0	0	0	0.06159	0	0	0.00217	0	0	0	0	0	0	0	0	0	0	0
				Maldane arctica Detinova, 1985	0	0	0	0	0	0	0	0	0	0	0.20572	1.40072	0.59565	0	0	3.33913	1.06043	0.47826	0.24565	0	0	0	0.18623	0.94348	0	0	0	0	0	0	0	0	0	0	0	0	0
				Maldane sarsi Malmgren, 1865	0	0	0	0	0	0	0	0	0	0	0	0	0	0.67217	0	0	0	0	0	0	0	0	0	0	0	0	0	0	0	0	0	0	0	0	0	0	0
				Nicomache lumbricalis (Fabricius, 1780)	0	0	0	0	0	0	0	0	0	0	0	0	0	0	0	0	0	0	0	0	0	0	0	4.41304	0	0	0	0	0	0	0	0	0	0	0	0	0
				Nicomache quadrispinata Arwidsson, 1906	0	0	0	0	0	0	0	0	0	0	0	0.13478	0	0	0	0	0	0.02783	0.025	0	0	0	0	0	0	0	0	0	0	0	0	0	0	0	0	0	0
				Notoproctus oculatus Arwidsson, 1906	0	0	0	0	0	0.01913	0.095652	0	0	0	0	0.0413	0.04674	0	0	0	0	0.24957	0.04891	0	0	0	0.01239	0	0.34522	0	0	0	0	0	0	0	0	0	0	0	0
				Praxillella gracilis (M. Sars, 1861)	0	0	0	0	0	0	0	0	0	0	0	0	0	9.02826	0	0	0	0	0	0	0	0	0	0	0	0	0	0	0	0	0	0	0	0	0	0	0
				Praxillella praetermissa (Malmgren, 1865)	0	0	0	0	0	0	0.036609	0	0	0	0	0	0	0	0	0	0	0	0	0	0	0	0	0.04638	0	0	0	0	0	0	0	0	0	0	0	0	0
				Praxillura longissima Arwidsson, 1906	0	0	0	0	0	0	0.018261	0	0	0	2.7042	0.26304	0.66739	0	0	0.32174	1.12025	1.00087	0.39783	0	0	0	2.01594	2.57899	0	0	0.32536	0	0	0	0	0	0	0	0	0	0
	Nephthyidae		Nephthyidae	Aglaophamus malmgreni (Théel, 1879)	0	0	0.069565	0	0	0	0.002609	0	0.00122	0	0	0.00725	0	3.41957	44.4017	0.33913	0	0	0	0	0.01832	0.00594	1.20217	0.36739	0	0	0.09565	0	0	0	0.0089	0	0.025	0	0	0	0.004
				Micronephthys minuta (Théel, 1879)	0	0	0	0	0	0	0.00087	0.5413	0	0	0	0	0.0087	0.01087	6.17565	0	0	0	0	0	0	0	0.00797	0.00507	0	0	0	0	0	0	0	0	0	0	0	0	0
				Nephtys ciliata (Müller, 1788)	0	0	0	0	0	0	0	10.4957	0	0	0	0	0	0	0	0	0	0	0	0	0	0	0	0	0	0	0	0	0	0	0	0	0	0	0	0	0
	Nereididae		Nereididae	Nereis gracilis (Hansen, 1878)	0	0	0	0	0	0	0	0	0	0	0.0029	0	0	0	0	0	0.0595	0	0	0	0	0	0	0	0	0	0	0	0	0	0	0	0	0	0	0	0.094
	Onuphidae		Onuphidae	Nothria hyperborea (Hansen, 1878)	0	0	0	0	0	0	0.05913	0	0	0	0	0	0	0	0	0	0	0.00696	0	0	0	0	0.02145	0.56667	0.18	0	0	0	0	0	0	0	0	0	0	0	0
	Opheliidae		Opheliidae	Ophelina abranchiata Støp-Bowitz, 1948	0	0	0	0	0	0	0	0	0	0	0	0.00181	0.05217	0	0	0	0.01216	0.00965	0	0.02293	0	0	0	0	0	0	0	0	0	0	0	0	0	0	0	0	0.007
				Ophelina acuminata Örsted, 1843	0	0	0	0	0	0	0	0	0	0	0	0	0	0	0.05565	0	0	0	0	0	0	0	0	0	0	0	0	0	0	0	0	0	0	0	0	0	0
				Ophelina cylindricaudata (Hansen, 1879)	0	0	0	0	0	0	0	0	0	0	0	0	0.00109	0.03696	0.67652	0	3.6e-05	0	0	0	0	0	0.05652	0.0008	0	0	0.03348	0	0	0	0	0	0	0	0	0	0
				Ophelina opisthobranchiata Wirén, 1901	1.20678	0.135217	0.031304	0	0	0	0	0	0	0	0	0	0	0	0	0	0	0	0	0	0.00109	0.0058	0	0	0	3.6e-05	0	0	0	0	0	0	0	0	0	0.0045	0.008
				Ophelina sp.	0	0	0	0	0	0	0	0	0.02261	0.0114	0	0	0	0	0	0	0	0	0	0	0	0	0	0	0	0	0	0	0	0	0	0	0	0	0	0	0
	Orbiniidae		Orbiniidae	Scoloplos armiger (Müller, 1776)	0	0	0	0	0	0	0	0	0	0	0	0	0	0.08696	0.91304	0	0	0	0	0	0	0	0	0	0	0	0	0	0	0	0	0	0	0	0	0	0
	Oweniidae		Oweniidae	Galathowenia fragilis (Nilsen & Holthe, 1985)	0.042609	0	0	0	0.621739	0	0	0	0.17122	0.02324	0	0	0	0	0	0	0.02186	0	0	0	0	0	0	0	0	0	0	0	0	0	0	0	0	0	0	0	0
				Galathowenia oculata (Zachs, 1923)	0	0	0	0	0.021957	0	0.01887	0	0	0	0.00435	0	0	0	0	0.1913	0	0	0.0087	0	0	0	0.01594	0	0.01826	0.04428	0	0	0	0	0	0	0	0	0	0	0
				Myriochele heeri Malmgren, 1867	0.051304	0	0	0	0	0	0.002174	0	0.02	0.00268	0	0	0.13261	0.00065	0	0.35652	0	0.00226	0	0	0	0	0.01935	0	0.01783	0.0062	0.00217	0	0	0	0	0	0	0	0	0	0.026
				Owenia polaris Koh, Bhaud & Jirkov, 2003	0	0	0	0	0	0	0	0	0	3.3e-05	0	0	0	0	0	0	0	0	0	0	0	0	0	0	0	0	0	0	0	0	0	0	0	0	0	0	0
	Paraonidae		Paraonidae	Aricidea abranchiata Hartman, 1965	0.002696	0	0.00029	0	0	0	0.013565	0	0	0	0.00014	0	0	0	0	0	0.00172	0.00348	0	0	0.00016	0.00362	0	0	0.00609	0.00054	0	0	0	0	0	0	0	0	0	0	0
				Aricidea hartmanae (Strelzov, 1968)	0	0	0	0	0	0	0	0	0	0	0	0.04565	0	0.22391	0	1.73913	0.01109	0	0.00326	0	0	0	0.00507	0.01014	0	0	0	0	0	0	0	0	0	0	0	0	0
				Aricidea quadrilobata Webster & Benedict, 1887	0	0	0	0	0	0	0	0	0	0	0.00022	0	0	0	0	0	0	0	0.00326	0	0	0	0.00145	0	0	0.00036	0.00217	0	0	0	0	0	0	0	0	0	0
				Aricidea suecica Eliason, 1920	0	0	0	0	0	0	0	0.06087	0	0	0	0	0	0	6.44	0	0	0	0	0	0	0	0	0	0	0	0	0	0	0	0	0	0	0	0	0	0
				Levinsenia gracilis (Tauber, 1879)	0	0	0	0	0	0	0	0	0	0	0	0	0	0	0.52174	0	0	0	0	0	0	0	0	0	0	0	0	0	0	0	0	0	0	0	0	0	0
				Paradoneis lyra (Southern, 1914)	0	0	0	0	0	0	0	0	0	0	0.00297	0.00254	0.04565	0	0	0	0.00558	0	0.01043	0	0	0	0.00217	0	0	0	0.01739	0	0	0	0	0	0	0	0	0	0
	Pectinariidae		Pectinariidae	Cistenides hyperborea Malmgren, 1866	0	0	0	0	0	0	0	0	0	0	0	0	0	0	0.67652	0	0	0	0	0	0	0	0	0	0	0	0	0	0	0	0	0	0	0	0	0	0
	Pholoidae		Pholoidae	Pholoe longa (O.F. Müller, 1776)	0	0	0	0	0	0.000435	0.015913	0	0	0	0.00362	0.00145	0.01957	0.00022	0.17739	0.21304	0	0.01043	0.02772	0	0	0	0.05072	0.04507	0.00122	0	0	0	0	0	0	0	0	0	0	0	0
	Phyllodocidae		Phyllodocidae	Eteone agg. flava	0	0	0	0	0	0	0	0	0	0	0	0.00797	0	0.00217	0.19826	0.0087	0	0.00087	0	0	0	0	0.00833	0.00145	0	0	0.00036	0	0	0	0	0	0	0	0	0	0
				Mystides cf. caeca	0	0	0	0	0	0	0	0	0	0	0	0	0	0.00435	0	0	0	0	0	0	0	0	0.00145	0	0	0	0	0	0	0	0	0	0	0	0	0	0
				Paranaitis wahlbergii (Malmgren, 1865)	0	0	0	0	0	0	0.012174	0	0	0	0	0	0	0	0	0	0	0	0	0	0	0	0	0	0	0	0	0	0	0	0	0	0	0	0	0	0
				Paranaitis sp.	0	0	0	0	0	0	0	0	0	0	0	0	0	0	0	0	0.00072	0	0	0	0	0	0	0	0	0	0	0	0	0	0	0	0	0	0	0	0
				Phyllodoce groenlandica Örsted, 1842	0	0	0	0	0	0	0.014783	0	0	0	0	0	0	0	0	0.03478	0	0	0	0	0	0	0	0	0	0	0	0	0	0	0	0	0	0	0	0	0
	Polynoidae		Polynoidae	Bylgides groenlandicus (Malmgren, 1867)	0	0	0	0	0	0	0	0	0.04174	0.90535	0	0.03333	0.15435	0	8.17043	0	0.00179	0	0.02826	0	0	0	0.00145	0.01522	0	0.00217	0.00435	0	0	0	0	0	0	0	0	0	0
				Eucranta villosa Malmgren, 1866	0	0	0	0	0	0	1.12348	0	0	0	0	0	0	0	0	33.3478	0	0.16435	3.18641	0	0	0	0	0.26232	0.03391	0	0	0	0	0	0	0	0	0	0	0	0
				Eunoe sp.	0	0	0	0	0	0	0	0	0	0	0	0	0	0	0	0	0	0	0	0	0	0	0.01812	0	0	0	0	0	0	0	0	0	0	0	0	0	0
				cf. Neopolynoe paradoxa	0	0	0	0	0	0	0	0	0	0	0.00217	0	0	0	0.18609	0	0.00406	0.00261	0	0	0	0	0.00072	0	0.00783	0	0	0	0	0	0	0	0	0	0	0	0
	Sabellidae		Sabellidae	Branchiomma arcticum (Ditlevsen, 1937)	0	0	0	0	0	0	0	0	0	0	0	0	0	0	0	0	0	0	0	0	0	0	1.20652	0	0	0	0	0	0	0	0	0	0	0	0	0	0
				Chone duneri Malmgren, 1867	0	0	0	0	0	0.072609	0.080435	0	0	0	0	0	0.01087	0.00022	0	0.61739	0	0	7.31413	0	0	0	0.03333	0.00355	0	0	0	0	0	0	0	0	0	0	0	0	0
				Euchone analis (Kröyer, 1856)	0	0	0	0	0	0.123478	0.030435	0	0	0	0.01739	0	0.00109	0	0	0	0	0.00043	0	0	0	0	0	0	0.03913	0	0	0	0	0	0	0	0	0	0	0	0
				Jasmineira schaudinni Augener, 1912	0	0	0	0	0	0	0	0	0	0	0.00014	0.04275	0	0	0	0	0	0.00174	0	0	0	0	0	0	0.05261	0.09859	0	0	0	0	0	0	0	0	0	0	0
				Potamethus malmgreni (Hansen, 1878)	0	0.071304	0.001449	0	0	0	0	0	0	0	0	0	0	0	0	0	0	0	0	0	0	0	0	0	0	0	0	0	0	0	0	0	0	0	0	0.0005	0
	Scalibregmatidae		Scalibregmatidae	Polyphysia baffinensis (Blake, 1972)	0	0	0	0	0	0	0	0	0	0.04515	0	0	0	0	0	0	0.01077	0	0	4.53913	0	0	0	0	0	0	0	0	0	0	0	0	0	0	0	0	0.003
				Pseudoscalibregma parvum (Hansen, 1879)	0	0	0	0	0	0	0	0	0	0	0	0	2.10652	0.05217	0	0	0.71664	0	0	0	0	0	0.01775	0.15072	0	0.05728	0.0663	0	0	0	0	0	0	0	0	0	0
				Scalibregma inflatum Rathke, 1843	0	0	0	0	0	0	0	0	0	0	0	0	0	0.01957	0	0	0	0	0	0	0	0	0.00507	0.00681	0	0	0	0	0	0	0	0	0	0	0	0	0
	Serpulidae		Serpulidae	Hyalopomatus claparedii Marenzeller, 1878	0	0	0	0	0	0	0	0	0	0	0	0	0	0	0	0	0	0	0	0	0	0	0	0	0	0	0	0	0.0042	0	0.003	0	0.0042	0	0	0	0
				Metavermilia arctica Kupriyanova, 1993	0	0	0	0	0	0.004348	0	0	0	0	0	0	0	0	0	0	0	0	0	0	0	0	0	0	0	0	0	0	0	0	0	0	0	0	0	0	0
				Protis arctica Hansen, 1879	0	0	0	0	0	0.037391	0	0	0	0	0	0	0	0	0	0	0	0	0	0	0	0	0	0	0	0	0	0	0	0	0	0	0	0	0	0	0
				Protula globifera (Théel, 1878)	0	0	0	0	0	0.030435	0	0	0	0	0	0	0	0	0	0	0	0	0	0	0	0	0	0	0	0	0	0	0	0	0	0	0	0	0	0	0
	Sphaerodoridae		Sphaerodoridae	Ephesiella abyssorum (Hansen, 1878)	0	0	0	0	0	0	0	0	0	0	0	0.00217	0.02826	0	0	1.11304	0	0	0	0	0	0	0.02754	0.04348	0	0	0.01957	0	0	0	0	0	0	0	0	0	0
				Sphaerodoropsis minuta (Webster & Benedict, 1887)	0	0	0	0	0	0	0	0	0	0	0	0	0	0	0.01913	0.22609	0	0	0	0	0	0	0	0	0	0	0	0	0	0	0	0	0	0	0	0	0
				Sphaerodoropsis philippi (Fauvel, 1911)	8.7e-05	0	0	0	0	0	0	0	0	0	7.2e-05	0.00507	0.0087	0	0.02609	0	3.6e-05	0.01	0.00054	0	0	0	0.01565	0.01841	0	0	0.00072	0	0	0	0	0	0	0	0	0	0
				Sphaerodorum gracilis (Rathke, 1843)	0	0	0	0	0	0	0	0	0	0	0	0	0	0	0.02783	0	0	0	0	0	0	0	0	0	0	0	0	0	0	0	0	0	0	0	0	0	0
	Spionidae		Spionidae	Dipolydora coeca (Örsted, 1843)	0	0	0	0	0	0	0	0	0	0	0	0	0.01304	0	0	0	0	0	0	0	0	0	0	0.09638	0	0	0	0	0	0	0	0	0	0	0	0	0
				Dipolydora quadrilobata (Jacobi, 1883)	0	0	0	0	0	0	0	0.00435	0	0	0	0	0	0.00978	0	0	0	0	0	0	0	0	0	0	0	0	0	0	0	0	0	0	0	0	0	0	0
				Laonice cf. blackei	0.002609	0	0	0	0	0	0	0	0	0	0	0	0	0	0	0	0	0	0	0	0	0	0	0	0	0	0	0	0.0094	0	0	0	0	0	0.0042	0	0
				Laonice cirrata (M. Sars, 1851)	0	0	0	0	0	0	0	0	0	0	0	0.03841	2.81739	6.55435	0	0	0	0	0	0	0	0	0.01667	0	0	0	0	0	0	0	0	0	0	0	0	0	0
				Prionospio cirrifera Wirén, 1883	0	0	0	0	0	0.000435	0.026957	1.07174	0	0	0.09783	0.58406	1.06739	0.05652	4.09391	0.92174	0.13011	0.59478	0.3413	0	0	0	0.58406	0.36087	0.00609	0.00688	0.19855	0	0	0	0	0	0	0	0	0	0
				Prionospio sp.	0.029043	0	0.000435	0	0	0	0.000174	0	8.7e-05	6.7e-05	0	0	0	0	0	0	0.00519	0	0	0	0	0.00652	0	0	0	0.01714	0	0	0	0	0	0	0	0	0	0	0
				Pygospio elegans Claparède, 1863	0	0	0	0	0	0	0	0	0	0	0	0	0	0	0	0.26087	0	0	0	0	0	0	0	0	0	0	0	0	0	0	0	0	0	0	0	0	0
				Scolelepis korsuni Sikorski, 1994	0	0	0	0	0	0	0.002609	0	0	0	0	0	0	0	0	0	0	0	0	0	0	0	0	0	0	0	0	0	0	0	0	0	0	0	0	0	0
				Scolelepis sp.	0	0	0	0	0	0	0	0	0	0	0	0	0	0	0	0	0	0	0	0	0	0	0	0	0	0	0	0	0.0031	0	0	0	0.0024	0	0	0	0
				Spio armata (Thulin, 1957)	0	0	0	0	0	0	0	0	0	0	0	0	0	0	0	0	0	0	0	0	0	0	0.00043	7.2e-05	0	0	0	0	0	0	0	0	0	0	0	0	0
				Spio sp.	0	0	0	0	0	0	0	0	0	0	0	0	0	0	0.07304	0	0	0	0	0	0	0	0	0	0	0	0	0	0	0	0	0	0	0	0	0	0
				Spiophanes kroyeri Grube, 1860	0	0	0	0	0	0	0.029739	0	0	0	0.00507	0.09065	0	0	0	0	0.03946	0.02435	0	0	0	0	0.08261	0	0.02696	0	0	0	0	0	0	0	0	0	0	0	0
	Spirorbidae		Spirorbidae	Bushiella kofiadii Rzhavsky, 1988	0	0	0	0	0	0	0	0	0	0	0	0	0	0	0	0	0	0	0	0	0	0	0	0	0.02174	0	0	0	0	0	0	0	0	0	0	0	0
				Bushiella similis (Bush, 1905)	0	0	0	0	0	0.308696	0	0	0	0	0	0	0	0	0	0	0	0	0	0	0	0	0	0	0	0	0	0	0	0	0	0	0	0	0	0	0
	Syllidae		Syllidae	Anguillosyllis pupa (Hartman, 1965)	0	0	0	0	0	0	0.000261	0	0	0	0.00239	0.00435	0.00326	0.00435	0	0	7.2e-05	0.00043	0.00011	0	0	0	0.01457	0.00906	0.00087	0	0.00072	0	0	0	0	0	0	0	0	0	0
				Chaetosyllis oerstedi Malmgren, 1867	0	0	0	0	0	0	0.067826	0	0	0	0	0	0.01957	0.01087	0.06957	0	0	0	0.0087	0	0	0	0.00949	0.20145	8.7e-05	0	0	0	0	0	0	0	0	0	0	0	0
				Erinaceusyllis erinaceus (Claparède, 1863)	0	0	0	0	0	0	0	0	0	0	0	0	0.00217	0.00022	0	0	0	0.00043	0.00109	0	0	0	7.2e-05	0.00275	0.00087	0	0	0	0	0	0	0	0	0	0	0	0
				Eusyllinae gen.sp.	0	0	0.000145	0	0	0	0	0	0	0	0	0	0	0	0	0	0.00102	0	0	0	0	0	0.00152	0.00101	0	0.00145	0	0	0	0	0	0	0	0	0	0	0
				Exogone cf. gemmifera	0	0	0	0	0	0	0.000174	0	0	0	0	0	0	0	0	0.00522	0	0	0	0	0	0	0	0.0029	0	0	0	0	0	0	0	0	0	0	0	0	0
				Pionosyllis sp.	0	0	0	0	0.01087	0	0	0	0	0	0	0	0	0	0	0	0	0	0	0	0	0	0	0	0	0	0	0	0	0	0	0	0	0	0	0	0
				Syllidae gen.sp.	0	0	0	0	0	0	0	0	0	0	0.00145	0	0.00022	0	0	0	0	0.00087	0	0	0.00115	0.00014	0	0	0	0	0	0	0	0	0.0054	0	0	0	0	0	0
				Syllides longocirratus (Örsted, 1845)	0	0	0	0	0	0	0	0	0	0	0	0.00217	0	0	0	0	0	0	0	0	0	0	0	0.03768	0	0	0	0	0	0	0	0	0	0	0	0	0
	Terebellidae		Terebellidae	Artacama proboscidea Malmgren, 1866	0	0	0	0	0	0	0	0	0	0	0	0	0	0	6.17391	0	0	0	0	0	0	0	0	0	0	0	0	0	0	0	0	0	0	0	0	0	0
				Laphania boecki Malmgren, 1866	0	0	0	0	0	0	0	0	0	0	0	0	0	0.0587	0	0.05217	0	0	0	0	0	0	0	0.02101	0	0	0	0	0	0	0	0	0	0	0	0	0
				Lysilla loveni Malmgren, 1866	0	0	0	0	0	0	0	0	0	0	0	0	0	0	0	0	0	0	0	0	0	0	0	0.00507	0	0	0.00145	0	0	0	0	0	0	0	0	0	0
				Paramphitrite birulai (Ssolowiew, 1899)	0	0	0	0	0	0	0	0	0	0	0	0	0	0	0	0.47826	0	0	0	0	0	0	0	0	0	0	0	0	0	0	0	0	0	0	0	0	0
				Pista maculata (Dalyell, 1853)	0	0	0	0	0	0.020087	0	0	0	0	0	0	0	0	0	0	0	0	0	0	0	0	0	0	0	0	0	0	0	0	0	0	0	0	0	0	0
				Polycirrus medusa Grube, 1850	0	0	0	0	0	0	0	0	0	0.19833	0	0	0	0	0	1.4087	0	0	0	0	0	0	0	0	0.03043	0	0	0	0	0	0	0	0	0	0	0	0
				Proclea graffi (Langerhans, 1884)	0	0	0	0	0	0	0.009565	0	0	0	0.05826	0.07036	0.00217	0	0	0.04348	0.00018	0.02009	0	0	0	0	0.15217	0.07536	0.10174	0	0.02862	0	0	0	0	0	0	0	0	0	0
				Polycirrinae gen.sp.	0	0	0.000145	0	0	0	0	0	0	0.001	0	0	0	0	0	0	0	0	0	0	0	0	0	0.00435	0	0	0	0	0	0	0	0	0	0	0	0	0
				Terebellides cf. atlantis	0.02313	0	0.015362	0.021739	0	0	0	0	0.002	0.00502	0.00848	0	0.12391	0	0	0	0.09374	0.01565	0	0	0.00031	0.1242	0	0.11449	0.04957	0.00011	0.02406	0	0	0	0	0.0188	0.0179	0.0672	0.025	0.007	0.001
				Terebellides bigeniculatus Parapar, Moreira & Helgason, 2011	0	0	0	0	0	0	0	0	0	0	0	0	0	0	0	0	0	0	0	0	0	0	0.30217	0.06232	0	0	0.00362	0	0	0	0	0	0	0	0	0	0
				Terebellides gracilis Malm, 1874	0	0	0	0	0	0	0	0	0	0	0	0.28261	0.80652	0.0413	0	0.8087	0	0.19704	0.45217	0	0	0	5.27681	0.27391	0.00609	0	0	0	0	0	0	0	0	0	0	0	0
				Terebellides cf. stroemii	0	0	0	0	0	0	0.090435	0	0	0	0	0	0	0	17.4991	0	0	0	0	0	0	0	1.82029	0	0	0	0	0	0	0	0	0	0	0	0	0	0
				Thelepus cincinnatus (Fabricius, 1780)	0	0	0	0	0	0	0	0	0	0	0	0	0	0	0	0	0	0.00609	0	0	0	0	0	0	0.05217	0	0	0	0	0	0	0	0	0	0	0	0
				Trichobranchus glacialis Malmgren, 1866	0	0	0	0	0	0.01087	0	0	0	0	0	0	0	0	0	0	0	0	0	0	0	0	0	0	0	0	0	0	0	0	0	0	0	0	0	0	0
	Trochochaetidae		Trochochaetidae	Trochochaeta multisetosa (Örsted, 1844)	0	0	0	0	0	0	0	0	0	0	0	0	0	0	0	0	0.10218	0	0	0	0	0	0	0	0	0	0	0	0	0	0	0	0	0	0	0	0
	Siboglinidae		Siboglinidae	Sclerolinum contortum Smirnov, 2000	0	0	0	0	0	0	0	0	0	0	0	0	0	0	0	0	0	0	0	0	0	0	0	0	0	0	0	0	0	0	0	0	0	0	0	0.013	0
				Nereilinum squamosum Smirnov, 1999	0	0	0	0	0	0	0	0	0	0	0	0	0	0	0	0	0	0	0	0	0	0	0.19638	0	0	0	0	0	0	0	0	0	0	0	0	0	0
				Oligobrachia haakonmosbiensis Smirnov, 2000	0	0	0	0	0	0	0	0	0	0	0	0	0	0.98043	0	0	0	0	0	0	0	0	0	0	0	0	0	0	0	0	0	0	0	0	0	0	0
				Polarsternium rugellosum Smirnov, 1999	0	0	0	0	0	0	0	0	0	0	0	0.02029	0.44348	0	0	0	0	0.07652	0	0	0	0	0	0	0	0	0	0	0	0	0	0	0	0	0	0	0
				Siboglinum hyperboreum Ivanov, 1960	0	0	0	0	0	0	0	0	0	0	0.09812	0	0	0	0	0	0.02562	0	0	0.00109	0	0	0	0	0	0	0	0	0	0	0	0	0	0	0.0208	0.385	0.003
	Polychaeta gen.sp.			Polychaeta Incertae sedis	0.006522	0	0.000145	0	0	0		0	0	0	0	0	0	0	0	0	0	0	0	0	0	0	0	0	0	0	0	0	0	0	0	0	0	0	0	0	0
Oligochaeta	Tubifecidae	Oligochaeta	Tubifecidae	Abyssidrilus altus (Erséus, 1980)	0	0	0	0	0	0	0	0	0	0.0003	0	0	0	0	0	0	0	0	0	0	0	0	0	0	0	0	0	0	0	0	0	0	0	0	0	0	0
				Peloscolex cf. aculeatus	0	0	0	0	0	0	0	0	0	0	0	7.2e-05	0	0	0	0	0	0	0	0	0	0	0.00014	0	0	0	0	0	0	0	0	0	0	0	0	0	0.001
				Tubifecidae gen.sp.	0	0	0	0	0	0	8.7e-05	0	0	0	0	0	0	0	0	0	0	0	0	0	0	0	0	0	0	0	0	0	0	0	0	0	0	0	0	0	0
Hirudinea	Piscicolidae	Hirudinea	Piscicolidae	Platybdella sp.	0	0	0	0	0	0	0	0	0.04835	0	0	0	0	0	0	0	0	0	0	0	0	0	0	0	0	0	0	0	0	0	0	0	0	0	0	0	0
				Heptacyclus sp.	0	0	0	0	0	0	0	0	0	0	0	0.02029	0	0	0	0	0	0	0	0	0	0	0	0	0	0	0	0	0	0	0	0	0	0	0	0	0
Echiura	Bonelliidae	Echiura	Bonelliidae	Hamingia arctica Danielssen & Koren, 1881	0	0	0	0	0	0	0	0	0	0	0	0	0	0	0	0	0	0.01652	0	0	0	0	0	0	0.00174	0	0	0	0	0	0	0	0	0	0	0	0
				cf. Jacobia sp.	0	0	0	0	0	0	0	0	0	0	0	0	0	0	0	0	0	0	0	0	0	0	0	0	0	0	0	0	0	0	0	0	0	0	0	0.037	0.595
	Echiuridae		Echiuridae	Echiurus echiurus (Pallas, 1766)	0	0	0	0	0	0	0	0	0	0	0	0	0	0.02174	0	0	0	0	0	0	0	0	0	0	0	0	0	0	0	0	0	0	0	0	0	0	0
Sipuncula	Golfingiidae	Sipuncula	Golfingiidae	Golfingia margaritacea (Sars, 1851)	0	0	0	0	0	0	0	0	0	0	0	0	0	0	0	0	0	0	0	0	0	0	0	12.4804	0	0	0	0	0	0	0	0	0	0	0	0	0
				Nephasoma abyssorum (Koren & Danielssen, 1876)	0	0	0	0	0	0	0.013043	0	0	0	0	0.03116	0	0	0	0.94783	0.02157	0.00043	0.05	0	0	0	0.26377	1.93116	1.25913	0.04275	0.00145	0	0	0	0	0	0	0	0	0	0
				Nephasoma diaphanes (Gerould, 1913)	0	0	0	0	0	0	0	0	0	0.0107	0.01384	0	0	0	0	0	0.07998	0	0	0	0	0	0.01377	0.0029	0	0.05899	0	0	0	0	0	0	0	0	0	0	0
				Nephasoma eremita (Sars, 1851)	0	0	0	0	0	0	0.201739	0	0	0	0	0	0	0	0	0	0	0	0	0	0	0	0	0	0	0.02826	0	0	0	0	0	0	0	0	0	0	0
	Phascolionidae		Phascolionidae	Phascolion strombus (Montagu, 1804)	0	0	0	0	0	0	0	0	0	0	0	0.01449	0	0	0	0	0.23792	0	0	0	0	0	0.0029	0.00507	0	0	0	0	0	0	0	0	0	0	0	0	0
Nemertea	Enopla	Nemertea	Enopla	Enopla gen.sp.	0.065304	0	0.015217	0	0	0.00087	0.046087	0	0	0.00669	0.01384	0.03986	0.14565	0.01522	0.36174	0.29565	0	0.30478	0.06435	0.00033	0.00152	0	0.02029	0.01739	0.07565	0.02174	0.00797	0	0	0	0	0	0	0	0	0	0
	Anopla		Anopla	Lineidae gen.sp.	0	0	0	0.004348	0	0	0.001739	0	0	0.00936	0.15007	0	0.06957	0.44565	0	0.88696	0	0.01391	0	0	0	0	0.01304	0.02298	0	0	0.06087	0	0	0	0	0.0104	0	0	0	0	0.051
Turbellaria	Tricladida	Turbellaria	Tricladida	Plehniidae gen.sp.	0	0	0	0	0	0	0	0	0	0.00268	0	0	0	0	0	0	0	0	0	0	0	0	0	0	0	0	0	0	0	0	0	0	0	0	0	0	0
Mollusca	Solenogastres	Mollusca	Solenogastres	Pruvotinidae gen.sp.	0	0	0	0	0	0.002609	0	0	0	0	7.2e-05	0.01377	0	0	0	0	0.0013	0.01478	0.00043	0	0	0	0	0	0.00362	4.3e-05	0	0	0	0	0	0	0	0	0	0	0
	Bivalvia		Bivalvia	Astarte crenata (Gray, 1824)	0	0	0	0	0	0	0.266087	0	0	0	0	0	0	0	0	8.94783	0	0.06696	0.64348	0	0	0	0.01118	1.26261	0	0	0	0	0	0	0	0	0	0	0	0	0
				Bathyarca frielei (Friele, 1877)	0	0	0	0.217391	0	0	0	0	0	0	0.03551	0	0	0	0	0	0	1.07487	0	0	0	0	0	0	0.01304	0.02183	0	0	0	0	0	0	0	0	0	0.183	0.006
				Cuspidaria arctica (Sars, 1859)	0	0	0	0	0	0	0.101826	0	0	0	0	0.15725	0	0.01739	0	0	0	0	0.00261	0	0	0	0	0.00174	0.00435	0.00565	0.01565	0	0	0	0	0	0	0	0	0	0
				Cuspidaria cf. centobi	0	0	0	0	0	0	0	0	0	0	0	0	0	0	0	0	0	0	0	0	0	0	0	0	0	0	0	0	0	0	0.0506	0.0161	0	0.0167	0	0	0
				Cyclopecten hoskynsi (Forbes, 1844)	0	0	0	0	0	0.021739	0	0	0	0	0	0	0	0	0	0	0	0	0	0	0	0	0	0	0	0	0	0	0	0	0	0	0	0	0	0	0
				Dacrydium vitreum (Møller, 1842)	0	0	0	0	0.184783	0.285217	0.024522	0	0	0	0	0	0.00652	0	0	0.1913	0	0.00348	0.21739	0	0	0	0.07578	0.29826	0.03659	0	0.16435	0	0	0	0	0	0	0	0	0	0
				Ennucula tenuis (Montagu, 1808)	0	0	0	0	0	0	0	0.34435	0	0	0	0	0	0.00435	2.10435	0	0	0	0	0	0	0	0	0	0	0	0	0	0	0	0	0	0	0	0	0	0
				Hyalopecten frigidus (Jensen, 1904)	0	0	0	0	0	0	0	0	0	0	0	0	0	0	0	0	0	0	0	0	0	0	0	0	0.00072	0	0	0	0	0	0	0	0	0	0	0	0.001
				Katadesmia kolthoffi (Hägg, 1904)	0	0	0.001594	0	0	0	0	0	0	0	0	0	0	0	0	0	0	0	0	0	0	0	0	0	0	0	0	0	0	0	0	0	0	0	0	0	0
				Limatula hyperborea Jensen, 1905	0	0	0	0	0	0.00087	0	0	0	0	0	0	0	0	0	0	0	0	0	0	0	0	0	0	0.07101	0	0	0	0	0	0	0	0	0	0	0	0
				Lyonsiella abyssicola (Sars G. O., 1872)	0	0	0	0	0	0	0.001739	0	0	0	0	0	0.13478	0	0	0	0	0	0	0	0	0	0	0	0.00435	0.00913	0	0	0	0	0	0	0	0	0	0	0
				Lyonsiella sp.	0	0	0	0	0	0	0	0	0	0	0.00942	0	0	0	0	0	0	0	0	0	0	0	0	0	0	0	0	0	0	0	0	0	0	0	0	0	0
				Macoma calcarea (Gmelin, 1791)	0	0	0	0	0	0	0	0	0	0	0	0	0	0	45.353	0	0	0	0	0	0	0	0	0	0	0	0	0	0	0	0	0	0	0	0	0	0
				Mendicula ferruginosa (Forbes, 1844)	0	0	0	0	0	0	0	0	0	0	0	0.05116	0.1	0.05326	0.01739	0.01304	0	0.00374	0.0053	0	0	0	0.04596	0.00087	0	0	0.00696	0	0	0	0	0	0	0	0	0	0
				Mendicula ockelmanni (Keuning & Schander, 2010)	0.008957	0	0.001449	0	0	0	0	0	0	0.00104	7.2e-05	0	0	0	0	0	0	0	0	0	0	0	0	0	0	0	0	0	0	0	0	0	0	0	0	0.007	0
				Nuculana pernula (O. F. Müller, 1779)	0	0	0	0	0	0	0	0.66391	0	0	0	0	0	0	0	2.77391	0	0	0	0	0	0	0	0	0	0	0	0	0	0	0	0	0	0	0	0	0
				Portlandia arctica (Gray, 1824)	0	0	0	0	0	0	0	8.70957	0	0	0	0	0	0	194.637	0	0	0	0	0	0	0	0	0	0	0	0	0	0	0	0	0	0	0	0	0	0
				Similipecten greenlandicus (G. B. Sowerby II, 1842)	0	0	0	0	0	0	0	0	0	0	0	0	0	0	0.00174	30.7609	0	0	0	0	0	0	0	2.12261	0	0	0	0	0	0	0	0	0	0	0	0	0
				Thyasira equalis (Verrill & Bush, 1898)	0	0	0	0	0	0	0	0	0	0	0	0.05109	0	0	0	0	0	0	0	0	0	0	0.00559	0	0	0	0	0	0	0	0	0	0	0	0	0	0
				Yoldiella annenkovae (Gorbunov, 1946)	0	0	0	0	0	0	0	0	0.00861	0.01716	0.0487	0.04464	0	0	0	0	0.09391	0.03478	0	0	0.00087	0.00362	0	0	0.01304	0.033	0	0	0	0	0	0	0.0048	0	0	0.005	0.007
				Yoldiella frigida (Torell, 1859)	0	0	0	0	0	0	0	0	0.002	0	0	0	0	0	0	0	0	0	0	0.01739	0	0	0	0.05304	0	0	0	0	0	0	0	0	0	0	0	0	0
				Yoldiella intermedia (Sars, 1865)	0	0	0	0	0	0	0.009565	0	0.01183	0.00635	0	0.00435	0	0	0	0	0	0	0	0	0	0	0	0	0	0.00404	0.42174	0	0	0	0	0	0	0	0	0	0
				Yoldiella lenticula (Møller, 1842)	0	0	0	0	0	0	0	0	0	0	0	0	0	0	0	0	0	0	0	0	0	0	0.02547	0.0513	0	0	0	0	0	0	0	0	0	0	0	0	0
				Yoldiella propinqua (Leche, 1878)	0	0	0	0	0	0	0	0	0	0	0	0	0	0	0	0	0	0	0	0	0	0	0	0	0	0	0.05565	0	0	0	0	0	0	0	0	0	0
				Yoldiella solidula Warén, 1989	0	0	0	0	0	0	0.130435	0	0	0	0.04493	0	0.32174	1.21087	0.01739	3.27826	0	0.00087	0.23391	0	0	0	0.24286	0.62696	0.03768	0.21826	0.77304	0	0	0	0	0	0	0	0	0	0
				Yoldiella tamara (Gorbunov, 1946)	0	0	0	0	0	0	0	0	0	0	0	0	0	0	0	0	0	0	0	0	0	0	0	0	0	0	0	0	0	0	0	0	0	0	0	0.002	0
	Gastropoda		Gastropoda	Alvania verrilli (Friele, 1886)	0	0	0	0	0	0.009565	0.033043	0	0	0	0	0	0	0	0	0	0	0.00348	0	0	0	0	0	0	0	0	0	0	0	0	0	0	0	0	0	0	0
				Cryptonatica affinis (Gmelin, 1791)	0	0	0	0	0	0	0	0	0	0	0	0	0	0	0.04348	0	0	0	0	0	0	0	0	0	0	0	0	0	0	0	0	0	0	0	0	0	0
				Cylichna alba (Brown, 1827)	0	0	0	0	0	0	0	0	0	0	0	0	0	0	0	1.62609	0	0	0	0	0	0	0	0	0	0	0	0	0	0	0	0	0	0	0	0	0
				Cylichna lemchei Bouchet & Warén, 1979	0	0	0	0	0	0	0	0	0	0.07763	0	0	0	0	0	0	0	0	0	0	0	0	0	0	0	0	0	0	0	0	0	0	0	0	0	0	0.022
				Cylichna occulta (Mighels & Adams, 1842)	0	0	0	0	0	0	0	0	0	0	0	0	0	0	0.38957	0	0	0	0	0	0	0	0	0	0	0	0	0	0	0	0	0	0	0	0	0	0
				Diaphana hiemalis (Couthouy, 1839)	0	0	0	0	0	0	0	0	0	0	0	0	0	0	0	0	0	0	0	0	0	0	0	0	0.00217	0	0	0	0	0	0	0	0	0	0	0	0
				Laona finmarchica (M. Sars, 1859)	0	0	0	0	0	0	0	0	0	0	0	0	0	0	0	0	0	0	0	0	0	0	0	0.71739	0	0	0	0	0	0	0	0	0	0	0	0	0
				Margarites groenlandicus (Gmelin, 1791)	0	0	0	0	0	0	0	0	0	0	0	0	0	0	0.10435	0.01739	0	0	0	0	0	0	0	0.03652	0	0	0	0	0	0	0	0	0	0	0	0	0
				Margarites helicinus (Phipps, 1774)	0	0	0	0	0	0.004348	0	0	0	0	0	0	0	0	0	0	0	0	0	0	0	0	0	0	0	0	0	0	0	0	0	0	0	0	0	0	0
				Mohnia mohni (Friele, 1877)	0	0	0	0	0	0	0	0	0	0	0	0	0	0	0	0	0	0	0	0	0	0	0	0	0.00217	0	0	0	0	0	0	0	0	0	0	0	0
				Obtusella tumidula (Sars G. O., 1878)	0	0	0	0	0	0	0	0	0	0	0	0.05725	0	0	0	0	0	0	0	0	0	0	0	0	0	0	0	0	0	0	0	0	0	0	0	0	0
				Oenopota cf. ovalis	0	0	0	0	0	0	0	0	0	0	0.00217	0	0	0	0.17391	0	0	0	0.04522	0	0	0	0	0	0	0	0	0	0	0	0	0	0	0	0	0	0
				Opisthobranchia gen.sp.	0	0	0	0	0	0	0	0	0	0	0	0	0	0	0	0	0	0	0	0	0	0	0	0	0	4.3e-05	0	0	0	0	0	0	0	0	0	0	0
				Philine lima (Brown, 1827)	0	0	0	0	0	0	0	0	0	0	0	0.06232	0	0	0	0.17391	0	0	0	0	0	0	0	0	0	0	0	0	0	0	0	0	0	0	0	0	0
				Propebela sp.	0	0	0	0	0	0	0	0	0	0	0	0	0	0.24348	0	0	0	0	0	0	0	0	0	0	0	0	0	0	0	0	0	0	0	0	0	0	0
				Pseudosetia sp.	0	0	0	0	0	0	0	0	0	0	0.0029	0	0	0	0	0	0	0	0	0	0	0	0	0	0	0	0	0	0	0	0	0	0	0	0	0	0
				Punctulum wyvillethomsoni (Friele, 1877)	0	0	0	0	0	0	0	0	0	0	0	0.01159	0.03261	0	0	0	0	0.08565	0	0	0	0	0	0	0	0	0	0	0	0	0	0	0	0	0	0	0
				Rissoidae gen.sp.	0	0	0	0	0	0	0	0.08696	0	0	0	0	0.00435	0	0.5113	0	0	0	0	0	0	0	0	0	0	0	0	0	0	0	0	0	0	0	0	0	0
				Skenea basistriata (Jeffreys, 1877)	0	0	0	0	0	0	0	0	0	0.00836	0	0	0	0	0	0	0	0	0	0	0	0	0	0	0	0	0	0	0	0	0	0	0	0	0	0.0035	0
	Scaphopoda		Scaphopoda	Siphonodentalium laubieri Bouchet & Warén, 1979	0.054348	0	0	0	0	0	0	0	0	0.01171	0	0	0	0	0	0	0	0	0	0.01413	0	0	0	0	0	0	0	0	0	0	0	0	0	0	0	0	0.15
				Siphonodentalium lobatum (G. B. Sowerby II, 1860)	0	0	0	0	0	0	0	0	0	0	0	0	0	0	0	0	0	0	0	0	0	0	0.99876	0.21043	0	0	0	0	0	0	0	0	0	0	0	0	0
Pantopoda	Nymphonidae	Pantopoda	Nymphonidae	Nymphon macronyx Sars, 1877	0	0	0	0	0	0.030435	0	0	0	0	0.08775	0.00725	0.26522	0	0	0	0	0	0	0	0	0	0	0.16304	0	0	0	0	0	0	0	0	0	0	0	0	0
Crustacea	Cumacea	Crustacea	Cumacea	Diastylis oxyrhyncha Zimmer, 1926	0	0	0	0	0.002174	0	0.102609	0	0	0	0	0	0.05	0	0	0	0	0	0	0	0	0	0.00652	0	0.00435	0	0	0	0	0	0	0	0	0	0	0	0
				Diastylis polaris Sars, 1871	0	0	0	0	0	0	0	0	0	0.06054	0.0058	0	0	0	0	0	0	0	0.00348	0	0	0	0	0	0	0.00048	0	0	0	0	0	0	0	0	0	0	0.056
				Diastylis spinulosa Heller, 1875	0	0	0	0	0	0	0	0	0	0	0	0	0	0	0	0	0	0	0.23217	0	0	0	0	0.01014	0	0	0	0	0	0	0	0	0	0	0	0	0
				Ektonodiastylis nimia (Hansen, 1920)	0	0	0	0	0	0	0	0	0	0	0.00167	0.00072	0.00891	0.01304	0	0.0087	0	0	0.0087	0	0	0	0.00906	0.00435	0.00036	4.8e-05	0.22	0	0	0	0	0	0	0	0	0	0
				Eudorella cf. intermedia	0	0	0	0	0	0	0	0	0	0	0	0	0	0	0	0	0	0	0	0.01859	0	0	0	0	0	0	0	0	0	0	0	0	0	0	0	0	0
				Eudorella emarginata (Krøyer, 1846)	0	0	0	0	0	0	0	0	0	0	0.01457	0	0	0.11087	0.06087	0	0.0013	0	0	0	0	0	0	0.01601	0	0	0	0	0	0	0	0	0	0	0	0	0
				Eudorella cf. hispida	0	0	0	0	0	0	0.008696	0	0	0	0	0.00435	0	0.01522	0	0	0	0	0	0	0	0	0	0	0	0	0.02965	0	0	0	0	0	0	0	0	0	0
				Eudorellopsis integra (S.I. Smith, 1879)	0	0	0	0	0	0	0	0	0	0	0	0	0	0	0.02261	0	0	0	0	0	0	0	0	0	0	0	0	0	0	0	0	0	0	0	0	0	0
				Leptostylis longimana (Sars, 1865)	0	0	0	0	0	0	0	0	0	0	0	0	0	0	0	0	0	0.00096	0	0	0	0	0.0029	0	0	0	0	0	0	0	0	0	0	0	0	0	0
				Leptostylis macrura Sars, 1870	0	0	0	0	0	0	0	0	0	0	0	0	0	0	0.08	0	0	0	0.00174	0	0	0	0.00435	0	0	0	0	0	0	0	0	0	0	0	0	0	0
				Leucon nasica (Krøyer, 1841)	0	0	0	0	0	0	0.067826	0.03957	0	0	0	0	0	0.01304	1.33913	0.23478	0.0013	0.00043	0	0	0	0	0.00109	7.2e-05	0	0	0	0	0	0	0	0	0	0	0	0	0
				Leucon spinulosus Hansen, 1920	0	0	0	0	0	0	0	0	0	6.7e-05	0	0	0	0	0	0	0	0	0.00435	0	0	0	0	0	0	0	0	0	0	0	0	0	0	0	0	0	0
				Petalosarsia declivis (Sars, 1865)	0	0	0	0	0	0	0	0	0	0	0	0	0	0	0	0	0	0	0.00348	0	0	0	0	0	0	0	0	0	0	0	0	0	0	0	0	0	0
	Isopoda		Isopoda	Caecognathia bicolor (Hansen, 1916)	0	0	0	0	0	0	0	0	0	0	0.08623	0	0	0	0	0	0	0	0	0	0	0	0	0	0	0	0	0	0	0	0	0	0	0	0	0	0
				Caecognathia elongata (Krøyer, 1849)	0	0	0	0	0	0	0.012174	0	0	0	0	0.02623	0	0	0	0	0	0	0.01139	0	0	0	0.00362	0.02543	0.0029	0	0	0	0	0	0	0	0	0	0	0	0
				Caecognathia stygia (Sars G.O., 1877)	0	0	0	0	0	0	0	0	0	0	0	0	0	0	0	0	0	0	0	0	0	0	0	0	0	0	0	0	0	0	0	0	0	0	0	0.002	0.002
				Calathura brachiata (Stimpson, 1853)	0	0	0	0	0	0	0	0	0	0	0	0.01304	0	0	0	0	0	0	0	0	0	0	0	0	0	0	0	0	0	0	0	0	0	0	0	0	0
				Desmosoma lineare G.O. Sars, 1864	0	0	0	0	0	0	0	0	0	0	0	0	0	0	0.42261	0	0	0	0	0	0	0	0	0.00072	0	0	0.00174	0	0	0	0	0	0	0	0	0	0
				Desmosomatidae (damaged)	0	0	0	0	0	0	0	0	0	0	0	0	0	0.01609	0	0	0	0	0	0	0	0	0	0	0	0	0	0	0	0	0	0	0	0	0	0	0
				Echinozone arctica Hansen, 1916	0	0	0	0	0	0	0	0	0	0	0	0	0	0	0	0	0	0	0	0	0	0	0	0	0.0029	0	0	0	0	0	0	0	0	0	0	0	0
				Echinozone coronata (Sars, 1870)	0	0	0	0	0	0.022609	0	0	0	0	0	0	0	0	0	0	0	0	0	0	0	0	0	0	0	0	0	0	0	0	0	0	0	0	0	0	0
				Eugerda arctica Svavarsson, 1988	0.000783	0	0	0.008696	0	0	0	0	0	0	0	0	0	0	0	0	0	0	0	0.00022	0	0	0	0	0	0	0	0	0	0	0	0	0	0	0	0	0
				Eugerda reticulata Gurjanova, 1946	0	0	0	0	0	0	0	0	0	0	0	0	0	0	0	0	0.03087	0	0	0	0	0	0	0	0.00217	0	0.00043	0	0	0	0	0	0	0	0	0	0
				Eugerda sp.	0	0	0	0	0	0	0	0	0	0	0	0	0.0087	0	0	0.0087	0	0.00043	0.00052	0	0	0	0.00087	0.00058	0	0	8.7e-05	0	0	0	0	0	0	0	0	0	0.0037
				Eugerda tenuimana (Sars G.O., 1866)	0	0	0	0	0	0	0	0	0	0	0	0	0	0	0.05217	0	0	0	0	0	0	0	0	0	7.2e-05	0	0	0	0	0	0	0	0	0	0	0	0
				Eugerdella armata (Sars G.O., 1864)	0	0	0	0	0	0	8.7e-05	0	0	0	0	0	0.00022	0.00043	0	0	0	0	0	0	0	0	0	7.2e-05	0	0	0	0	0	0	0	0	0	0	0	0	0
				Eugerdella cf. natator	0	0	0	0	0	0	0	0	0	0	0	0	0	0	0	0	0	0	0	0	0	0	0	0	0	0	0	0	0	0	0	0	0	0	0	0	0
				Eugerdella hessleri Just, 1980	0	0	0	0	0	0	0	0	0	0	0	0	0	0	0	0	0	0	0	0	0	0	0.00225	0.00014	0	0	0.00052	0	0	0	0	0	0	0	0	0	0
				Eurycope cornuta Sars, 1864	0	0	0	0	0	0	0	0	0	0	0	0.00225	0	0	0	0	0.04565	8.69652	0	0	0	0	0	0	0.00435	0	0.00096	0	0	0	0	0	0	0	0	0	0
				Eurycope hanseni Ohlin, 1901	0	0	0	0	0	0	0	0	0	0.03686	0	0	0	0	0	0	0	0	0	0	0	0	0	0	0	0	0	0	0	0	0	0	0	0	0	0	0
				Eurycope inermis Hansen, 1916	0	0	0.011449	0	0	0	0	0	0.05313	0.00572	0.00014	0	0	0	0	0	0	0.0013	0	0	0	0	0	0	0	0.00106	0	0	0	0	0	0	0	0	0	0	0
				Exiliniscus hanseni (Just, 1970)	8.7e-05	0	0	0	0	0	0	0	0.00035	0	0	0	0	0	0	0	0	0	0	0	0.00031	0	0	0	0	0	0	0	0	0	0	0	0	0	0	0	0
				Gracilimesus cf. angustus	0	0	0	0	0	0	0	0	0	0	0	0	0	0	0	0	0	0	0	0	0	0	0	0	0	4.8e-05	0	0	0	0	0	0	0	0	0	0	0
				Gracilimesus modestus (Hansen, 1916)	0	0	0	0	0	0	0	0	0	0	0	0	0	0	0	0	0	0	0	0	0	0	0	0	0	9.7e-05	0	0	0	0	0	0	0	0	0	0	0
				Gracilimesus tenuispinis (Hansen, 1916)	0	0	0	0	0	0	0	0	0	0	0	0	0	0	0	0	0	0	0	0	0	0	0	0	0	4.8e-05	0	0	0	0	0	0	0	0	0	0	0
				Gracilimesus gorbunovi (Gurjanova, 1946)	0	0	0	0	0	0	0	0	0	0	7.2e-05	0	0	0	0	0	0.00391	0	0	0	0	0	0	0	0	0.00126	0	0	0	0	0	0	0	0	0	0	0
				Haplomesus quadrispinosus (G. O. Sars, 1879)	0	0	0	0	0	0	0	0	0	0	0	0	0	0	0	0	0.05305	0	0	0	0	0	0	0	0.00072	0.00034	0	0	0	0	0	0	0	0	0	0	0
				Haploniscus bicuspis (Sars G.O., 1877)	0	0	0	0	0	0	0	0	0	0	0	0.0037	0	0	0	0	0	0	0	0	0	0	0	0	0	4.8e-05	0	0	0	0	0	0	0	0	0	0	0
				Ilyarachna dubia Hansen, 1916	0	0	0	0	0	0	0	0	0.00565	0	0	0	0	0	0	0	0	0	0	0	0	0	0	0	0	0	0	0	0	0	0	0	0	0	0	0	0
				Ilyarachna cf. longicornis	0	0	0	0.086957	0.034783	0	0	0	0	0	0	0	0	0	0	0	0	0	0	0	0	0	0	0	0.01087	0.00106	0	0	0	0	0	0	0	0	0	0	0
				Ilyarachna hirticeps Sars, 1870	0.001478	0	0	0	0	0	0.000957	0	0	0	7.2e-05	0.05732	0.13913	0	0	0.54348	0.14653	0.01609	0.00661	0.04457	0	0	0.00217	0	0	0.0028	0	0	0	0	0	0	0	0	0	0	0
				Ischnomesus cf. profundus	0	0	0	0	0	0	0	0	0	0	0	0	0	0	0	0.00087	0	0	0	0	0	0	0	0	0	0	0	0	0	0	0	0	0	0	0	0	0
				Ischnomesus norvegicus Svavarsson, 1984	0	0	0	0	0	0	0.02087	0	0	0	0	0	0	0	0	0	0	0.00087	0	0	0	0	0.0029	0	0	0	0	0	0	0	0	0	0	0	0	0	0
				Katianira bilobata Gurjanova, 1930	0	0	0	0	0	0.004783	0	0	0	0	0	0	0	0	0	0	0.0013	0	0	0	0	0	0	0	0.00318	0	0	0	0	0	0	0	0	0	0	0	0
				Macrostylis polaris Malyutina & Kussakin, 1996	0	0	0	0	0	0	0	0	0	0	0	0	0	0	0	0	0	0	0	0	0	0	0	0	0	0	0	0	0	0	0	0	0	0	0	0	0
				Mirabilicoxa gracilipes (Hansen, 1916)	0	0	0	0	0	0	0	0	0	0	0	0	0	0	0	0	0	0	0	0	0	0	0	0	0.0058	0	0	0	0	0	0	0	0	0	0	0	0
				Mirabilicoxa sp.	0	0	0	0	0	0	0.00087	0	0	0	7.2e-05	7.2e-05	0	0	0	0	0	0.00113	0.00043	0	0	0	7.2e-05	0	0	4.8e-05	0	0	0	0	0	0	0	0	0	0	0
				Munna acanthifera Hansen, 1916	0	0	0	0	0	0	0	0	0	0	0	0	0.01739	0	0	0	0.1513	0.00217	0	0	0	0	7.2e-05	0	0.00609	0.00546	0	0	0	0	0	0	0	0	0	0	0
				Munna hanseni Stappers, 1911	0	0	0	0	0	0.006087	0	0	0	0	0	0	0	0	0	0.05217	0	0	0	0	0	0	0	0	0	0	0	0	0	0	0	0	0	0	0	0	0
				Munna sp.	0	0	0	0	0	0	0	0	0	0	0	0	0	0	0	0	0	0	8.7e-05	0	0	0	0	0	0	0	0	0	0	0	0	0	0	0	0	0	0
				Nannoniscidae gen.sp.	0	0	0	0	0	0	0	0	0	0	0	0	0	0	0	0	0	0	0	0	0	0	0	0	0	4.8e-05	0	0	0	0	0	0	0	0	0	0	0
				Nannoniscoides angulatus Hansen, 1916	0	0	0	0	0	0	0	0	0	0	0	0	0	0	0	0	0	0.00043	0	0	0	0	0	0	0	0	0	0	0	0	0	0	0	0	0	0	0
				Nannoniscoides cf. latedifussus	0	0	0	0	0	0.000435	0	0	0	0	0	0	0	0	0	0	0	0	0	0	0	0	0	0	0	0	0	0	0	0	0	0	0	0	0	0	0
				Nannoniscus aequiremis Hansen, 1916	0	0	0	0	0	0.001043	0	0	0	0	0	0	0	0	0	0	0	0	0	0	0	0	0	0	0	0	0	0	0	0	0	0	0	0	0	0	0
				Nannoniscus arcticus Hansen, 1916	0	0	0	0	0	0	0	0	0	0	0	0	0	0	0	0	0	0	8.7e-05	0	0	0	0	0	0	0	0	0	0	0	0	0	0	0	0	0	0
				Nannoniscus profundus Svavarsson, 1982	0	0	0	0	0	0	0.00087	0	0	0.00067	0	0	0	0	0	0	0	0	0	0.00011	0	0	0	0	0	0	0	0	0	0	0	0	0	0	0	0	0
				Nannoniscus reticulatus Hansen, 1916	0	0	0	0	0	0	0	0	0	0	0	0	0	0	0	0	0	0	0	0	0	0	0	0	0	0	0	0	0	0	0	0	0	0	0	0	0
				Oecidiobranchus glacialis Malyutina & Kussakin, 1996	0	0	0	0	0	0	0.000261	0	0	0	0	0	0	0	0	0	0	0	0	0	0	0	0	0	0	0	0	0	0	0	0	0	0	0	0	0	0
				Oecidiobranchus plebejum (Hansen, 1916)	0	0	0	0	0	0	0	0	0	0	0	0	0.00022	0	0	0.00522	0.05305	8.7e-05	0.00043	0	0	0	0.00014	7.2e-05	7.2e-05	0.00213	8.7e-05	0	0	0	0	0	0	0	0	0.002	0
				Pleurogonium inerme G. O. Sars, 1883	0	0	0	0	0	0	0	0	0	0	0	0	0	0	0	0	0	0	0	0	0	0	0.00217	0	0.00072	4.8e-05	0	0	0	0	0	0	0	0	0	0	0
				Pleurogonium rubicundum (Sars G.O., 1864)	0	0	0	0	0	0	0	0	0	0	0	0	0	0	0	0	0	0	8.7e-05	0	0	0	0	0	0	0	0	0	0	0	0	0	0	0	0	0	0
				Pseudomesus brevicornis Hansen, 1916	0	0	0	0	0	0	0.000174	0	0	0	0	0	0	0	0	0	0	8.7e-05	0	0	0	0	0	0	0.00072	0	0	0	0	0	0	0	0	0	0	0	0
				Saduria sabini (Krøyer, 1849)	0	0	0	0	0	0	0	3.50435	0	0	0.10725	0	0	0	35.3252	0	0	0	0	0	0	0	0	0.06812	0	0	0	0	0	0	0	0	0	0	0	0	0
				Torwolia subchelatus Hessler, 1970	0	0	0	0	0	0	0	0	0	0	0	0.00072	0	0	0	0	0	0	0	0	0	0	0	0	0	0	0	0	0	0	0	0	0	0	0	0	0
	Amphipoda		Amphipoda	Aceroides latipes (Sars, 1883)	0	0	0	0	0	0	0	0.02174	0	0	0	0	0	0	2.87304	0.00087	0	0	0	0	0	0	0	0.06312	0	0	0.05043	0	0	0	0	0	0	0	0	0	0
				Amphilochopsis hamatus Stephensen, 1925	0	0	0	0	0	0.006087	0.002609	0	0	0	0	0	0	0	0	0	0	0	0	0	0	0	0	0	0	0	0	0	0	0	0	0	0	0	0	0	0
				Anonyx lilljeborgi Boeck, 1871	0	0	0	0	0	0	0	0	0	0	0	0	0	0	0	5.26957	0	0	0	0	0	0	0	0	0	0	0	0	0	0	0	0	0	0	0	0	0
				Arctolembos arcticus (Hansen, 1887)	0	0	0	0	0	0	0	0.63478	0	0	0	0	0	0	0	0	0	0	0	0	0	0	0	0	0	0	0	0	0	0	0	0	0	0	0	0	0
				Arrhis phyllonyx (Sars, 1858)	0	0	0	0	0	0	0	8.3487	0	0	0	0	0.00109	0.01087	0	0	0	0	0	0	0	0	0	0	0.02391	0	0	0	0	0	0	0	0	0	0	0.015	0
				Bathymedon nanseni Gurjanova, 1946	0	0	0	0	0	0	0	0.02261	0	0	0	0	0	0	0.42783	0	0	0	0	0	0	0	0	0	0	0	0	0	0	0	0	0	0	0	0	0	0
				Byblis erythrops Sars, 1883	0	0	0	0	0	0	0.003478	0	0	0	0	0	0	0	0	0	0	0	0	0	0	0	0	0	0	0	0	0	0	0	0	0	0	0	0	0	0
				Byblis gaimardii (Kröyer, 1846)	0	0	0	0	0	0	0	0	0	0	0	0	0	0.00652	0	0.0087	0	0	0.03826	0	0	0	0	0	0	0	0	0	0	0	0	0	0	0	0	0	0
				Byblis minuticornis Sars, 1879	0	0	0	0	0	0	0.012174	0	0	0	0	0	0.01304	0	0	0.00435	0.05739	0.03217	0.26435	0	0	0	0.18406	0	0.05	0.01643	0	0	0	0	0	0	0	0	0	0	0
				Centromedon calcaratus G. O. Sars, 1879	0	0	0	0	0	0	0	0	0	0	0	0	0	0	0	0	0	0	0	0	0	0	0	0	0.00362	0	0	0	0	0	0	0	0	0	0	0	0
				Centromedon cf. typhlops	0	0	0	0	0	0	0	0	0	0	0	0	0	0	0	0	0	0	0	0.22159	0	0	0	0	0	0	0	0	0	0	0	0	0	0	0	0.089	0.122
				Centromedon sp.	0	0	0	0	0	0	0	0	0	0	0	0	0	0	0	0	0	0	0	0	0	0	0	0	0	0	0	0	0	0	0	0	0	0	0	0	0
				Dulichiopsis macera (Sars G.O., 1879)	0	0	0	0	0	0	0	0	0	0.00161	0	0	0	0	0	0	0	0	0	0	0	0	0	0	0	0	0	0	0	0	0	0	0	0	0	0	0
				Ericthonius difformis Milne Edwards, 1830	0	0	0	0	0	0	0	0	0	0	0	0	0	0	0	0.03913	0	0	0	0	0	0	0	0	0	0	0	0	0	0	0	0	0	0	0	0	0
				Halice abyssi Boeck, 1871	0	0	0	0	0	0	0	0	0	0	0	0	0	0	0	0	0	0	0	0	0.01711	0	0	0	0	0	0	0	0	0	0	0.0201	0	0	0	0	0
				Halice malygini (Gurjanova, 1936)	0	0	0	0	0	0	0	0	0	0	0.00225	0.00109	0	0	0	0	0.10435	0	0	0	0	0	0	0	0	0	0	0	0	0	0	0	0	0	0	0	0
				Haliragoides inermis (Sars G.O., 1883)	0	0	0	0	0	0	0	0	0	0	0	0	0	0	0	0	0	0	0.13565	0	0	0	0	0	0	0	0	0	0	0	0	0	0	0	0	0	0
				Haploops setosa Boeck, 1871	0	0	0	0	0	0	0.001739	0	0	0	0	0	0	0	0	0	2.1313	0	0	0	0	0	0.00362	0.22754	0	0	0	0	0	0	0	0	0	0	0	0	0
				Harpinia mucronata G. O. Sars, 1879	0.002522	0	0	0	0	0	0.011304	0	0.008	0.00401	0.00362	0.05978	0.15	0	0	0.23478	0.13043	0.05652	0.02043	0.02174	0.00019	0.0029	0.00217	0	0.00217	0	0.00043	0	0	0	0	0	0	0	0	0.01	0.011
				Harpinia propinqua Sars, 1891	0	0	0	0	0	0	0	0	0	0	0	0	0	0	0	0	0	0	0.00609	0	0	0	0	0	0	0	0	0	0	0	0	0	0	0	0	0	0
				Harpiniopsis amundseni (Gurjanova, 1946)	0	0	0	0	0	0	0	0	0	0	0	0	0.00652	0	0	0.01739	0	0.00435	8.7e-05	0	0	0	0	0	0	0	0	0	0	0	0	0	0	0	0	0	0
				Harpiniopsis similis Stephensen, 1925	0	0	0	0	0	0	0	0	0	0	0	0.01304	0.07174	0	0	0	0.02609	0.01913	0	0	0	0	0	0	0.01159	0	0	0	0	0	0	0	0	0	0	0	0
				Hippomedon frigidus Stephensen, 1923	0	0	0	0	0	0	0	0	0	0	0	0	0	0	0	0	0	0.00783	0	0	0	0	0	0	0	0	0	0	0	0	0	0	0	0	0	0	0.002
				Hippomedon holbolli (Krøyer, 1846)	0	0	0	0	0	0	0	0	0	0	0	0.13261	0	0	0	0	0	0	0	0	0	0	0	0	0	0	0	0	0	0	0	0	0	0	0	0	0
				Idunella aequicornis (G.O. Sars, 1877)	0	0	0	0	0	0	0	0	0	0	0	0	0	0	0	0	0	0	0.00043	0	0	0	0	0	0	0	0	0	0	0	0	0	0	0	0	0	0
				Ischyrocerus cf. brusilovi	0	0	0	0	0	0	0	0	0	0	0	0	0	0	0	0	0	0	8.7e-05	0	0	0	0	0	0.0029	0	0	0	0	0	0	0	0	0	0	0	0
				Ischyrocerus tenuicornis (Sars, 1885)	0	0	0	0	0	0	0	0	0	0	0	0	0	0	0	0	0	0	0	0.00011	0	0	0	0	0	0.0015	0	0	0	0	0	0	0	0	0	0	0
				Lysianassidae gen.sp.	0	0	0	0	0	0	0	0	0	0	0.00145	0	0	0	0	0	0	0	0	0	0	0	0	0	0.00072	0	0	0	0	0	0	0	0	0	0	0	0
				Melita cf. quadrispinosa	0	0	0	0	0	0	0	0	0	0.23084	0	0	0	0	0	0	0	0	0	0	0	0	0	0	0	0	0	0	0	0	0	0	0	0	0	0	0
				Monoculodes cf. latissimanus	0	0	0	0	0	0	0	0	0	0	0	0	0	0	0	0	0	0	0	0	0	0.02522	0	0	0	0	0	0	0	0	0	0	0	0	0	0	0
				Monoculodes norvegicus (Boeck, 1861)	0	0	0	0	0	0	0	0	0	0	0	0	0	0	0	0.04348	0	0	0	0	0	0	0	0.00942	0	0	0	0	0	0	0	0	0	0	0	0	0
				Neohela monstrosa (Boeck, 1861)	0	0	0	1.6087	0	0	0	0	0	1.58468	0	0	0	0	0	0	0	0	0	0	0	0	0	0	0	0	0	0	0	0	0	0	0	0	0	0.033	0
				Oedicerotidae gen.sp. (juv.)	0	0	0	0	0	0	0	0	0	0	0	0	0	0	0	0	0	0	0	0	0	0	0	0	0	0	0	0	0	0	0	0	0	0	0	0	0.0016
				Onisimus caricus Hansen, 1887	0	0	0	0	0	0	0	0	0	0	0	0	0	0	0	0	0	0	0	0	0	0	0	0.0558	0	0	0	0	0	0	0	0	0	0	0	0	0
				Onisimus leucopis (G.O. Sars, 1879)	0	0	0	0	0	0	0	0	0	0.06027	0	0	0	0	0	0	0	0	0	0.02745	0	0	0	0	0	0.03043	0	0	0	0	0	0	0	0	0	0	0
				Onisimus sextonae Chevreux, 1926	0	0	0	0	0	0	0	0	0	0	0	0	0	0	0	0	0	0	0	0	0	0	0	0	0	0	0	0	0	0	0	0	0	0	0	0	0.0085
				Paradulichia typica Boeck, 1870	0	0	0	0	0	0	0	0	0	0	0	0	0	0	0	0	0	0	0	0	0	0	0	0	0	0	0	0	0	0	0	0	0	0	0	0	0
				Paroediceros macrocheir (Sars G.O., 1879)	0	0	0	0	0	0	0	0	0	0	0	0	0	0	0	0	0	0	0	0	0	0	0	0	0	0	0	0	0	0	0	0	0	0	0	0	0.004
				Paroediceros propinquus (Goës, 1866)	0	0	0	0	0	0	0	0	0	0	0	0.00145	0	0	0	0	0	0	0	0	0	0	0	0	0	0	0	0	0	0	0	0	0	0	0	0	0
				Photis reinhardi Krøyer, 1842	0	0	0	0	0	0	0	0	0	0	0	0	0	0.00109	0	0.01304	0	0	0	0	0	0	0	0	0	0	0	0	0	0	0	0	0	0	0	0	0
				Pleusymtes pulchellus (Sars, 1876)	0	0	0	0	0	0	0	0	0	0	0	0	0	0	0	0	0	0	0	0	0	0	0	0.00659	0	0	0	0	0	0	0	0	0	0	0	0	0
				Protomedeia fasciata Krøyer, 1842	0	0	0	0	0	0	0	0	0	0	0	0	0	0	0	0.0087	0	0	0.0313	0	0	0	0	0.00652	0	0	0	0	0	0	0	0	0	0	0	0	0
				Rhachotropis macropus Sars, 1893	0	0	0	0	0	0	0	0	0	0	0	0	0	0	0	0	0	0	0.00609	0	0	0	0	0	0	0	0	0	0	0	0	0	0	0	0	0	0
				Rostroculodes longirostris (Goës, 1866)	0	0	0	0	0	0	0	0	0	0	0	0	0	0	0	0	0	0	0	0	0	0	0.09928	0	0	0	0	0	0	0	0	0	0	0	0	0	0
				Stegocephalus abyssicola (Oldevig, 1959)	0	0	0	0	0	0	0	0	0	0	0	0	0	0	0	0	0	0.00261	0	0	0	0	0	0	0	0	0	0	0	0	0	0	0	0	0	0	0
				Syrrhoites septentrionalis Stephensen, 1931	0	0	0	0	0	8.7e-05	0	0	0	0	0	0	0	0	0	0	0	0	0	0	0	0	0	0	0	0	0	0	0	0	0	0	0	0	0	0	0
				Tmetonyx similis (Sars, 1891)	0	0	0	0	0	0	0	0	0	0	0	0	0	0	0	0	0	0	0	0	0	0	0	0	0	0	0	0	0	0	0	0	0	0	0	0	0
				Tmetonyx sp.	0	0	0	0	0	0	0	0	0	0	0	0.0058	0	0	0	0	0	0	0	0	0.04938	0	0	0	0	0	0	0	0	0	0	0	0	0	0	0	0
				Tryphosella abyssalis (Stephensen, 1925)	0	0	0	0	0	0	0	0	0	0.01237	0	0	0	0	0	0	0	0	0	0	0	0	0	0	0	0	0	0	0	0	0	0	0	0	0	0	0
				Tryphosella cf. pusilla	0	0	0	0	0	0	0	0	0	0	0	0.0058	0	0	0	0	0.01304	0	0	0	0	0	0	0	0	0	0	0	0	0	0	0	0	0	0	0	0
				Unciola sp.	0	0	0	0	0	0	0	0	0	0	0	0	0	0	0	0	2.76522	0.01087	0	0	0	0	0	0	0	0.0614	0	0	0	0	0	0	0	0	0	0	0
				Wimvadocus torelli (Goës, 1866)	0	0	0	0	0	0	0	0	0	0	0	0	0	0.35217	0	0	0	0	0	0	0	0	0	0	0	0	0	0	0	0	0	0	0	0	0	0	0
	Tanaidacea		Tanaidacea	Akanthophoreus cf. inermis	0.000957	0	0	0	0	0	0.000174	0	0	0.00023	0	0.00014	0.00109	0	0	0	0	0.00043	0.00026	0.00022	0	0	0.00065	0	0	0	0.0033	0	0	0	0	0	0	0	0	0	0
				Akanthophoreus gracilis (Krøyer, 1842)	0	0	0	0	0	0	0	0	0	0.00017	0.00014	7.2e-05	0.00435	0.01435	0	0.07565	0	0.00443	0.00183	0.00011	0	0	0.00362	0.01674	0.00326	0	0.00026	0	0	0	0	0	0	0	0	0	0
				cf. Chaulipleona sp.	0	0	0	0	0	0	0	0	0	0	0	0	0	0	0	0	0	0	0	0	0	0	0	0	0.01594	0	0	0	0	0	0	0	0	0	0	0	0
				Chauliopleona hastata (Hansen, 1913)	0	0	0	0	0	0	0	0	0	0	0	0.00797	0.00109	0	0	0	0	0.00261	0	0	0.00014	0	0	0.01304	0	0	0	0	0	0	0	0	0	0	0	0	0
				Collettea cylindrata (Sars, 1882)	0	0	0	0	0	0	0	0	0	0	0	0	0	0	0	0	0	0	0	0	0.00014	0	0	0	0	0	0	0	0	0	0	0	0	0	0	0	0
				Leptognathiidae gen.sp.	0	0.000435	0	0	0	0	0	0	0.00043	0	0	0	0	0.00217	0	0.00696	0.00391	0.00174	0.00052	0.00022	3.1e-05	0	0	0	0.00435	9.7e-05	0	0	0	0	0.0018	0.0016	0	0	0	0.0002	0.01
				Meromonakantha irregularis (Hansen, 1913)	0	0	0	0	0	0	0	0	0	0.00017	0	0	0	0	0	0	0.0013	0	0	0	0	0	0	0	0	0	0	0	0	0	0	0	0	0	0	0	0
				Pseudosphyrapus anomalus (Sars, 1869)	0	0	0	0	0	0	0.009565	0	0	0	0.0037	0.00109	0	0	0	0.00087	0.13174	0	0	0	0	0	0	0	0.0029	0	0.01478	0	0	0	0	0	0	0	0	0	0
				Pseudosphyrapus serratus (Sars, 1882)	0	0	0	0.130435	0	0	0	0	0	0.00171	0	0	0	0	0	0	0	0	0	0.06087	0.00165	0	0	0	0	0	0	0	0	0	0	0	0	0	0	0.017	0.119
				Pseudotanais affinis group	0.002	0.000435	0.001739	0.004348	0	0.006	0	0	0.00017	3.3e-05	0	0.00072	0.00217	0	0	0	0	0	0	0.00011	0	0.00072	0.0008	0	0	0.00014	0	0	0	0	0	0	0	0	0	0	0.0019
				Typhlotanais cf. finmarchicus	0	0	0	0	0	8.7e-05	0	0	0	0	0	0	0	0	0	0	0	0	0	0	0	0	0	7.2e-05	0	4.8e-05	0	0	0	0	0	0	0	0	0	0	0
	Mysidacea		Mysida	Erythrops abyssorum G.O. Sars, 1869	0	0	0	0	0	0	0	0	0	0	0	0	0	0	0	0	0	0	0	0	0	0	0.0058	0.00435	0	0	0	0	0	0	0	0	0	0	0	0	0
				Erythrops erythrophthalmus (Goës, 1864)	0	0	0	0	0	0	0	0	0	0	0	0	0	0	2.74261	0	0	0	0	0	0	0	0	0	0	0	0	0	0	0	0	0	0	0	0	0	0
	Decapoda		Decapoda	Hymenodora glacialis (Buchholz, 1874)	0	0	0	0	0	0	0	0	0	0	0	0	0	0	0	0	0	0	0	0	2.45342	0	0	0	0	0	0	0	0	0	0	0	0	0	0	0	0
Acarina	Halacaridae	Acarina	Halacaridae	Copidognathus oculatus (Hodge, 1863)	0	0	0.001014	0	0	0.000348	0	0	8.7e-05	0	0	0	0	0	0	0	0	0	0	0	0	0	0	0	0	0	0	0	0	0	0	0	0	0	0	0	0
				Halacaridae gen.sp.	0	0	0	0	0	0	0	0	8.7e-05	0	0	0	0.00014	0	0	0	0	0	0	0	0	0	0	0	0	0	0	0	0	0	0	0	0	0	0	0	0
Bryozoa	Ctenostomatida	Bryozoa	Ctenostomatida	Alcyonidium disciforme Smitt, 1872	0	0	0	0	0	0	0	0	0	0	0	0	0	0	0	0.53043	0	0	0	0	0	0	0	0	0	0	0	0	0	0	0	0	0	0	0	0	0
				Alcyonidium gelatinosum (Linnaeus, 1767)	0	0	0	0	0	0	0	0	0	0	0	0	0	0	0	0	0	0.00435	0	0	0	0	0	0.05797	0	0	0	0	0	0	0	0	0	0	0	0	0
				Alcyonidium radicellatum Kluge, 1946	0	0	0	0	0	0	0	0	0	0	0	0	0.00725	0	0	0	0	0	0.25913	0	0	0	0	0	0.27029	0	0	0	0	0	0	0	0	0	0	0	0
				Nolella sp.	0	0	0	0	0	0	0	0	0	0	0	0	0	0	0	0	0	0	0	0	0	0	0	0	0	0	0	0.006	0	0	0.7649	0	0	0	0	0	0
	Cheilostomatida		Cheilostomatida	Aquiloniella scabra (van Beneden, 1848)	0	0	0	0	0	0	0	0	0	0	0	0	0	0	0	0	0	0	0	0	0	0	0	0	0	0	0	0	0	0	0	0	0	0	0	0	0
				Callopora craticula (Alder, 1856)	0	0	0	0	0	0	0	0	0	0	0	0	0	0	0	0.03478	0	0	0	0	0	0	0	0	0	0	0	0	0	0	0	0	0	0	0	0	0
				Celleporaria nodulosa (Busk, 1881)	0	0	0	0	0	0.892174	0	0	0	0	0	0	0	0	0	0.17391	0	0.02957	0	0	0	0	0.72101	0	0.03623	0	0	0	0	0	0	0	0	0	0	0	0
				Cribrilina watersi Andersson, 1902	0	0	0	0	0	0.044348	0	0	0	0	0	0	0	0	0	0	0	0	0	0	0	0	0	0	0	0	0	0	0	0	0	0	0	0	0	0	0
				Escharella sp.	0	0	0	0	0	0	0.00087	0	0	0	0	0	0	0	0	0	0	0	0	0	0	0	0	0	0	0	0	0	0	0	0	0	0	0	0	0	0
				Escharoides bidenkapi (Kluge, 1946)	0	0	0	0	0	2.45478	0	0	0	0	0	0	0	0	0	0	0	0	0	0	0	0	0	0	0	0	0	0	0	0	0	0	0	0	0	0	0
				Escharoides jacksoni (Waters, 1900)	0	0	0	0	0	0	0	0	0	0	0	0	0	0	0	0	0	0	0	0	0	0	0	0	0	0	0	0	0	0	0	0	0	0	0	0	0
				Eucratea loricata (Linnaeus, 1758)	0	0	0	0	0	0	0	0	0	0	0	0	0	0.0587	0	0.04348	0	0	0	0	0	0	0	0	0.02978	0	0	0	0	0	0	0	0	0	0	0	0
				Kinetoskias smitti Danielssen, 1868	0	0	0	0	0	0	0	0	0	0	0	0	0	0	0	0	0	0	0	0	0	0	0	0	0.01377	0	0	0	0	0	0	0	0	0	0	0	0
				Notoplites normani (Nordgaard, 1900)	0	0	0	0	0	0.311304	0	0	0	0	0	0	0	0	0	0	0	0.00261	0	0	0	0	0	0	0.52101	0	0	0	0	0	0	0	0	0	0	0	0
				Notoplites smitti (Norman, 1868)	0	0	0	0	0	3.26522	0	0	0	0	0	0	0	0	0	0	0	0	0	0	0	0	0	0	0	0	0	0	0	0	0	0	0	0	0	0	0
				Palmicellaria skenei (Ellis & Solander, 1786)	0	0	0	0	0	1.81391	0	0	0	0	0	0	0	0	0	0	0	0	0	0	0	0	0	0	0	0	0	0	0	0	0	0	0	0	0	0	0
				Porella sp.	0	0	0	0	0	0.153043	0	0	0	0	0	0	0	0	0	0	0	0	0	0	0	0	0.08986	0	0	0	0	0	0	0	0	0	0	0	0	0	0
				Pseudoflustra birulai Kluge, 1929	0	0	0	0	0	0	0	0	0	0	0	0	0	0	0	0	0	0	0	0	0	0	0	0	0.02899	0	0	0	0	0	0	0	0	0	0	0	0
				Pseudoflustra hincksi Kluge, 1946	0	0	0	0	0	52.1739	0	0	0	0	0	0	0	0	0	0	0	0	0	0	0	0	0	0	0.11522	0	0	0	0	0	0	0	0	0	0	0	0
				Pseudoflustra sinuosa (Andersson, 1902)	0	0	0	0	0	1.38174	0	0	0	0	0	0	0	0	0	0	0	0.06261	0	0	0	0	0	0	0	0	0	0	0	0	0	0	0	0	0	0	0
				Reteroporella beaniana (King, 1846)	0	0	0	0	0	0.16	0	0	0	0	0	0	0	0	0	0	0	0	0	0	0	0	0	0	0	0	0	0	0	0	0	0	0	0	0	0	0
				Sarsiflustra abyssicola (Sars G.O., 1872)	0	0	0	0	0	0	0	0	0	0	0	0	0	0	0	0	0	0	0	0	0	0	0	0	0.27101	0	0	0	0	0	0	0	0	0	0	0	0
				Smittoidea glaciata (Waters, 1900)	0	0	0	0	0	0.255652	0	0	0	0	0	0	0	0	0	0	0	0	0	0	0	0	0	0	0	0	0	0	0	0	0	0	0	0	0	0	0
				Smittoidea reticulata (MacGillivray, 1842)	0	0	0	0	0	2.19478	0	0	0	0	0	0	0	0	0	0	0	0	0	0	0	0	0	0	0	0	0	0	0	0	0	0	0	0	0	0	0
				Tessaradoma gracile (M. Sars, 1851)	0	0	0	0	0	0.029565	0	0	0	0	0	0	0	0	0	0	0	0	0	0	0	0	0	0	0	0	0	0	0	0	0	0	0	0	0	0	0
				Tricellaria gracilis (Van Beneden, 1848)	0	0	0	0	0	0.808696	0	0	0	0	0	0	0	0	0	0	0	0	0	0	0	0	0	0.00029	0	0	0	0	0	0	0	0	0	0	0	0	0
				Uschakovia gorbunovi Kluge, 1946	0	0	0	0	0	0	0	0	0	0	0	0	0	0	0	0	0	0.00261	0	0	0	0	0	0	0.03406	0	0	0	0	0	0	0	0	0	0	0	0
	Cyclostomatida		Cyclostomatida	Berenicea arctica Kluge, 1946	0	0	0	0	0	1.86696	0	0	0	0	0	0	0	0	0	0	0	0	0	0	0	0	0	0	0	0	0	0	0	0	0	0	0	0	0	0	0
				Crisia sp.	0	0	0	0	0	0.02	0	0	0	0	0	0	0	0	0	0	0	0	0	0	0	0	0	0	0.31232	0	0	0	0	0	0	0	0	0	0	0	0
				Diplosolen intricarius (Smitt, 1872)	0	0	0	0	0	38.4052	0	0	0	0	0	0	0	0	0	0	0	0	0	0	0	0	0	0	0	0	0	0	0	0	0	0	0	0	0	0	0
				Filicrisia smitti (Kluge, 1946)	0	0	0	0	0	0.561739	0	0	0	0	0	0	0	0	0	0	0	0	0	0	0	0	0	0	0	0	0	0	0	0	0	0	0	0	0	0	0
				Idmidronea atlantica (Forbes, in Johnston, 1847)	0	0	0	0	0	42.36	0	0	0	0	0	0	0	0	0	0	0	0	0	0	0	0	0	0	0	0	0	0	0	0	0	0	0	0	0	0	0
				Lichenopora sp.	0	0	0	0	0	0.056522	0	0	0	0	0	0	0	0	0	0	0	0	0	0	0	0	0	0	0	0	0	0	0	0	0	0	0	0	0	0	0
				Tubulipora fruticosa Kluge, 1946	0	0	0	0	0	247.391	0.006087	0	0	0	0.01232	0	0	0	0	0.13043	0.00036	0	0	0	0	0	0	0	0	0	0	0	0	0	0	0	0	0	0	0	0
				Cyclostomatida gen.sp.	0	0	0	0	0	0	0	0	0	0	0	0	0	0	0	0	0	0	0	0	0	0	0	0	0.03225	0	0	0	0	0	0	0	0	0	0	0	0
Brachiopoda	Terebratulida	Brachyopoda	Terebratulida	Terebratulina retusa (Linnaeus, 1758)	0	0	0	0	0	0.017826	0	0	0	0	0	0	0	0	0	0	0	0	0	0	0	0	0	0	0	0	0	0	0	0	0	0	0	0	0	0	0
Echinodermata	Crinoidea	Echinodermata	Crinoidea	Bathycrinus carpenteri (Danielssen & Koren, 1877)	0	0	0	0	0	0	0	0	0	0.01338	0	0	0	0	0	0	0	0	0	0	0	0	0	0	0	0.4458	0	0	0	0	0	0	0	0	0	0	0
				Poliometra prolixa (Sladen, 1881)	0	0	0	0	0	8.60522	0	0	0	0	0	0	0	0	0	0	0	0	0	0	0	0	0	0	0	0	0	0	0	0	0	0	0	0	0	0	0
	Echinoidea		Echinoidae	Pourtalesia jeffreysi Thomson, 1873	0.001565	0	0.000145	0	0	0	0	0	0	0	0	0	0	0	0	0	0	0	0	0	0	0	0	0	0	0	0	0	0	0	0	0	0	0	0	0	0
	Ophiuroidea		Ophiuroidea	Ophiacantha bidentata (Bruzelius, 1805)	0	0	0	0	0	3.8087	4.76	0	0	0	0	0.01739	12.9261	0	0	0	0	18.3648	0	0	0	0	0	2.46832	0.00072	0	0	0	0	0	0	0	0	0	0	0	0
				Ophiocten sericeum (Forbes, 1852)	0	0	0	0	0	0	0	6.23913	0	0	0.22007	0	0.12319	0.11957	12.2	113.243	0.00147	0	0.25217	0	0	0	2.94534	6.07516	0	0	0	0	0	0	0	0	0	0	0	0	0
				Ophiopleura borealis Danielssen & Koren, 1877	0	0	0	0		0	0	0	0	0	0	0	0	0	0	0	0.15027	0	0	0	0	0	12.7348	0.00932	32.3804	0	0.01812	0	0	0	0	0	0	0	0	0	0
				Ophioscolex glacialis Müller & Troschel, 1842	0	0	0	0	0	0	0	0	0	0	0	0	0	0	0	0	0	0	0	0	0	0	0	0	0	0.01623	0	0	0	0	0	0	0	0	0	0	0
				Ophiura robusta (Ayres, 1854)	0	0	0	0	0	0	0.02	0	0	0	0	0	0	0	0	0	0	0	0	0	0	0	0	0	0	0	0	0	0	0	0	0	0	0	0	0	0
	Asteroidea		Asteroidea	Ctenodiscus crispatus (Retzius, 1805)	0	0	0	0	0	0	0	0	0	0	0	0	0	0	0	0.47826	0	0	0	0	0	0	0.01366	0	0	0	0	0	0	0	0	0	0	0	0	0	0
				Pontaster tenuispinus (Düben & Koren, 1846)	0	0	0	0	0	0	0	0	0	0	0	0	0	0	0	0	0	0	0	0	0	0	0.16708	0	0	0	0	0	0	0	0	0	0	0	0	0	0
	Holothuroidea		Holothuroidea	Elpidia heckeri Baranova, 1989	0	0	0	0	0	0	0	0	0	0	0	0	0	0	0	0	0	0	0	0	0.00283	0	0	0	0	0	0	0	0	0	0	0.0521	0	0.0026	0.0082	0	0
				Kolga hyalina Danielssen & Koren, 1879	0	0	0	0	0	0	0	0	0	0	0	0	0	0	0	0	0	0	0	1.8663	0.03258	0	0	0	0	0	0	0	0	0	0	0	0	0	0	0	0
				Myriotrochus eurycyclus Heding, 1935	0	0	0	0	0	0	0	0	0	0	0	0.00507	0	0	0	0	0	0	0.16261	0	0	0	0.01118	0	0	0	0.04717	0	0	0	0	0	0	0	0	0	0
				Myriotrochus rinkii Steenstrup, 1851	0	0	0	0	0	0	0	0.46826	0	0	0	0	0	0	0.05391	0	0	0	0	0	0	0	0	0	0	0	0	0	0	0	0	0	0	0	0	0	0
				Acanthotrochus mirabilis Danielssen & Koren, 1881	0.048174	0	0.008696	0	0	0	0	0	0	0	0	0	0	0	0	0	0	0	0	0	0	0	0	0	0	0	0	0	0	0	0	0	0	0	0	0.002	0
				Prototrochus theeli Östergren, 1905	0	0		0	0	0	0	0	0	0.15023	0	0	0	0	0	0	0	0	0	0	0	0	0	0	0	2.9e-05	0	0	0	0	0	0	0	0	0	0.005	0.016
				Prototrochus zenkevitchi (Belyaev, 1970)			0.000145
				Trochoderma elegans Théel, 1877	0	0	0	0	0	0	0	0	0	0	0	0	0	0	0	0	0	0	0	0	0	0	0.15062	0.01615	0	0	0	0	0	0	0	0	0	0	0	0	0
Enteropneusta	Harrimaniidae	Enteropneusta	Harrimaniidae	Harrimaniidae gen.sp.	0	0	0	0	0	0	0	0	0	0.02642	0	0.0529	0.04203	0.02609	0	0.17391	0.00218	0.03478	0.0113	0.0163	0	0	0.00124	0.02447	0.01667	2.9e-05	0.02101	0	0	0	0	0	0	0	0	0	0
Ascidiacea	Didemnidae	Ascidiacea	Didemnidae	Didemnum albidum (Verrill, 1871)	0	0	0	0	0	0.35913	0	0	0	0	0	0	0	0	0	0	0	0	0	0	0	0	0	0	2.22609	0	0	0	0	0	0	0	0	0	0	0	0
	Polyclinidae		Polyclinidae	Synoicum pulmonaria (Ellis & Solander, 1786)	0	0	0	0	0	0.154783	0	0	0	0	0	0	0	0	0	0	0	0	0	0	0	0	0	0	0	0	0	0	0	0	0	0	0	0	0	0	0
	Molgulidae		Molgulidae	Eugyra pedunculata Traustedt, 1886	0	0	0	0	0	0.73087	0	0	0	0	0	0	0	0	0	6.12174	0	0	0	0	0	0	0	0	0	0	0	0	0	0	0	0	0	0	0	0	0.016
				Molgula cf. siphonalis	0	0	0	0	0	0	0	0	0	0	0	0	0	0	0	0	0.0068	0	0	0	0	0	0	0	0	0	0	0	0	0	0	0	0	0	0	0
				Rhizomolgula globularis (Pallas, 1776)	0	0	0	0	0	0	0	0	0	0	0	0	0.05797	0.09783	0	0	0	0	0	0	0	0	0	0	0	0	0	0	0	0	0	0	0	0	0	0	0
Incertae sedis		Incertae sedis		Ova inc.sedis	0	0	0	0	0	0	0	0	0	0	0	0	0	0	0	0	0	0	0	0	0	0	0	0	0	0	0	0.0018	0	0	0	0.0016	0	0	0	0	0
				REST	0	0	0	0	0	4.50965	0.02	0	0	0	0	0	0	0.05239	0	0.27391	0.00072	0.01087	0.03261	0	0	0	0.00621	0.02609	0.05	0	0	0	0	0	0	0	0	0	0	0	0
				SUM	1.63279	0.647391	0.195941	2.08261	2.41565	650.529	8.95913	42.6448	1.5766	7.48234	6.44209	7.11772	27.4897	26.817	397.908	340.169	11.8321	35.8688	16.8554	7.90199	3.26065	0.65215	34.1618	51.8134	43.5375	4.09013	4.75424	0.0078	0.4111	0.0701	1.212	0.1471	0.0814	0.0865	0.0707	1.0512	2.5142
				Depth (m)	2828	2566	2993	2025	1024	534	286	38	2962	2130	981	517	191	73	54	92	1026	552	284	1991	3236	3054	193	101	577	1216	235	4008	3432	3601	4167	4038	4352	4381	4374	2390	2040
